# Supplementary material for: Transcriptome Analysis Reveals miR-302a-3p Affects Granulosa Cell Proliferation by Targeting DRD1 in Chickens
Source: Front Genet. 2022 Mar 30;13:832762. doi: 10.3389/fgene.2022.832762 (PMC9006144; doi:10.3389/fgene.2022.832762)
Supplement: Supplementary file 3 [file Table4.XLSX]

## Sheet: Sheet1
Supplementary Table S4 Detailed information on differentially expressed genes
Gene	H-1-SYF_count	H-2-SYF_count	H-3-SYF_count	baseMean	L-1-SYF_count	L-2-SYF_count	L-3-SYF_count	FoldChange	Log2FoldChange	pval	padj	Up/Down	GeneName	Biotype	Position	NR:Seq-id	NR:Score	NR:Evalue	NR:Description	NT:Seq-id	NT:Score	NT:Evalue	NT:Description	Uniprot:UniProtKB-AC	Uniprot:Score	Uniprot:Evalue	Uniprot:Description	COG:gene	COG:Score	COG:Eval	COG:num	Pfam:pfam_ID	Pfam:pfam_Name	Pfam:pfam_Description	GO:biological_process	GO:cellular_component	GO:molecular_function	KEGG:KO	KEGG:Description
ENSGALG00000032757	46	85	155	53.397	12	2	5	1.78255	8.33946	2.27e-07	0.00160645	up	MHCIY	protein_coding	chrAADN04001558.1:9307-23000:-	gi|296040499|ref|NP_001171648.1|	1392	0	MHC-like class I Y [Gallus gallus]	gi|971444525|ref|XM_015302121.1|	1529	0	PREDICTED: Gallus gallus class I histocompatibility antigen, F10 alpha chain-like (LOC430600), transcript variant X19, mRNA	P15979	295	4e-96	Class I histocompatibility antigen, F10 alpha chain	.	.	.	.	pfam00129	MHC_I	Class I Histocompatibility antigen, domains alpha 1 and 2.	GO:0002474|antigen processing and presentation of peptide antigen via MHC class I;	GO:0016021|integral component of membrane;GO:0042612|MHC class I protein complex;	.	.	.
ENSGALG00000011551	5911	4933	3264	3160.09	1520	731	2250	1.84983	8.87391	1.11e-06	0.00523419	up	JCHAIN	protein_coding	chr4:50344974-50350757:-	gi|46049078|ref|NP_989594.1|	844	3e-107	immunoglobulin J chain precursor [Gallus gallus]	gi|46049077|ref|NM_204263.1|	1682	0	Gallus gallus immunoglobulin J polypeptide, linker protein for immunoglobulin alpha and mu polypeptides (IGJ), mRNA	P01592	191	7e-56	Immunoglobulin J chain	.	.	.	.	pfam15097	Ig_J_chain	Immunoglobulin J chain.	GO:0002250|adaptive immune response;GO:0019731|antibacterial humoral response;GO:0003094|glomerular filtration;GO:0006959|humoral immune response;GO:0045087|innate immune response;GO:0032461|positive regulation of protein oligomerization;GO:0060267|positive regulation of respiratory burst;GO:0001895|retina homeostasis;	GO:0072562|blood microparticle;GO:0071750|dimeric IgA immunoglobulin complex;GO:0070062|extracellular exosome;GO:0005615|extracellular space;GO:0071748|monomeric IgA immunoglobulin complex;GO:0071756|pentameric IgM immunoglobulin complex;GO:0071752|secretory dimeric IgA immunoglobulin complex;GO:0071751|secretory IgA immunoglobulin complex;	GO:0003823|antigen binding;GO:0019862|IgA binding;GO:0042834|peptidoglycan binding;GO:0031210|phosphatidylcholine binding;GO:0042803|protein homodimerization activity;GO:0003697|single-stranded DNA binding;	.	.
ENSGALG00000005845	1370	1461	1153	1119.27	911	877	895	1.51265	5.9708	4.89e-06	0.0138454	up	SLC7A5	protein_coding	chr11:18186088-18218511:-	gi|770075627|ref|NP_001025750.2|	2348	0	large neutral amino acids transporter small subunit 1 [Gallus gallus]	gi|770075626|ref|NM_001030579.2|	3853	0	Gallus gallus solute carrier family 7 (amino acid transporter light chain, L system), member 5 (SLC7A5), mRNA	Q01650	724	0	Large neutral amino acids transporter small subunit 1	BS_ykbA	124	6e-29	COG0531	pfam13520	AA_permease_2	Amino acid permease.	GO:0006865|amino acid transport;GO:0030154|cell differentiation;GO:0006520|cellular amino acid metabolic process;GO:0050900|leukocyte migration;GO:0007399|nervous system development;GO:0015804|neutral amino acid transport;GO:0006810|transport;	GO:0016324|apical plasma membrane;GO:0005737|cytoplasm;GO:0005829|cytosol;GO:0070062|extracellular exosome;GO:0005887|integral component of plasma membrane;GO:0043231|intracellular membrane-bounded organelle;GO:0016020|membrane;GO:0005886|plasma membrane;	GO:0015171|amino acid transmembrane transporter activity;GO:0015297|antiporter activity;GO:0015179|L-amino acid transmembrane transporter activity;GO:0015175|neutral amino acid transmembrane transporter activity;GO:0042605|peptide antigen binding;	K13780	SLC7A5, LAT1; solute carrier family 7 (L-type amino acid transporter), member 5
ENSGALG00000006346	494	353	643	377.767	283	246	216	1.68413	7.52007	1.29e-05	0.0240313	up	CXCL14	protein_coding	chr13:15407661-15414929:+	gi|45382647|ref|NP_990043.1|	454	4e-51	C-X-C motif chemokine 14 precursor [Gallus gallus]	gi|46047362|ref|NM_204712.2|	1459	0	Gallus gallus chemokine (C-X-C motif) ligand 14 (CXCL14), mRNA	Q9WUQ5	106	6e-26	C-X-C motif chemokine 14	.	.	.	.	pfam00048	IL8	Small cytokines (intecrine/chemokine), interleukin-8 like. Includes a number of secreted growth factors and interferons involved in mitogenic, chemotactic, and inflammatory activity. Structure contains two highly conserved disulfide bonds.	GO:0007267|cell-cell signaling;GO:0006955|immune response;GO:0048839|inner ear development;GO:0045662|negative regulation of myoblast differentiation;GO:2000503|positive regulation of natural killer cell chemotaxis;	GO:0005615|extracellular space;GO:0005794|Golgi apparatus;	GO:0008009|chemokine activity;	K10033	CXCL14, SCYB14; C-X-C motif chemokine 14
ENSGALG00000013409	5514	4976	4858	4149.47	2470	3797	3030	1.58081	6.60663	1.36e-05	0.0240313	up	CYSP1L	protein_coding	chr23:2071712-2075561:+	gi|971430689|ref|XP_015153192.1|	2715	0	PREDICTED: digestive cysteine proteinase 1-like [Gallus gallus]	gi|971430688|ref|XM_015297706.1|	1107	0	PREDICTED: Gallus gallus digestive cysteine proteinase 1-like (LOC426093), transcript variant X2, mRNA	Q54TR1	264	1e-77	Counting factor associated protein D	AF1946_2	81.6	3e-16	COG4870	pfam00112	Peptidase_C1	Papain family cysteine protease.	GO:1903665|negative regulation of asexual reproduction;GO:1903669|positive regulation of chemorepellent activity;GO:0072659|protein localization to plasma membrane;GO:0031288|sorocarp morphogenesis;GO:0030435|sporulation resulting in formation of a cellular spore;	GO:0031410|cytoplasmic vesicle;GO:0005576|extracellular region;GO:0005615|extracellular space;GO:0005764|lysosome;	.	.	.
ENSGALG00000002988	69	76	152	64.7218	39	23	18	1.66673	7.37017	3.02e-05	0.0474857	up	PHGDH	protein_coding	chr8:4264703-4268005:-	gi|971407303|ref|XP_422226.3|	2746	0	PREDICTED: D-3-phosphoglycerate dehydrogenase [Gallus gallus]	gi|971407302|ref|XM_422226.5|	1727	0	PREDICTED: Gallus gallus phosphoglycerate dehydrogenase (PHGDH), mRNA	Q5EAD2	501	1e-172	D-3-phosphoglycerate dehydrogenase	CC3215	342	5e-109	COG0111	pfam00389	2-Hacid_dh	D-isomer specific 2-hydroxyacid dehydrogenase, catalytic domain. This family represents the largest portion of the catalytic domain of 2-hydroxyacid dehydrogenases as the NAD binding domain is inserted within the structural domain.	GO:0006564|L-serine biosynthetic process;GO:0009070|serine family amino acid biosynthetic process;	.	GO:0051287|NAD binding;GO:0004617|phosphoglycerate dehydrogenase activity;	K00058	serA, PHGDH; D-3-phosphoglycerate dehydrogenase [EC:1.1.1.95]
ENSGALG00000015126	160	376	242	186.355	116	86	112	1.67577	7.4482	4.31e-05	0.0553931	up	TRPM3	protein_coding	chrZ:35080942-35338893:-	gi|971439296|ref|XP_015135822.1|	8543	0	PREDICTED: transient receptor potential cation channel subfamily M member 3 isoform X7 [Gallus gallus]	gi|971439295|ref|XM_015280336.1|	5070	0	PREDICTED: Gallus gallus transient receptor potential cation channel, subfamily M, member 3 (TRPM3), transcript variant X7, mRNA	Q9HCF6	2988	0	Transient receptor potential cation channel subfamily M member 3	.	.	.	.	pfam00520	Ion_trans	Ion transport protein. This family contains Sodium, Potassium, Calcium ion channels. This family is 6 transmembrane helices in which the last two helices flank a loop which determines ion selectivity. In some sub-families (e.g. Na channels) the domain is repeated four times, whereas in others (e.g. K channels) the protein forms as a tetramer in the membrane. A bacterial structure of the protein i…	GO:0070588|calcium ion transmembrane transport;GO:0006812|cation transport;GO:0016048|detection of temperature stimulus;GO:0051262|protein tetramerization;GO:0050951|sensory perception of temperature stimulus;	GO:0016021|integral component of membrane;GO:0005886|plasma membrane;	GO:0005227|calcium activated cation channel activity;GO:0005262|calcium channel activity;GO:0005261|cation channel activity;	K04978	TRPM3; transient receptor potential cation channel subfamily M member 3
ENSGALG00000021139	3311	3438	2798	2273.42	915	758	2151	1.66656	7.36872	5.2e-05	0.0613468	up	IGLL1	protein_coding	chr15:7973416-7997739:-	gi|513788266|ref|NP_001265474.1|	1088	7e-147	Ig lambda chain V-1 region precursor [Gallus gallus]	gi|513788265|ref|NM_001278545.1|	940	0	Gallus gallus immunoglobulin lambda-like polypeptide 1 (IGLL1), mRNA	P04210	223	1e-71	Ig lambda chain V-1 region	.	.	.	.	pfam07654	C1-set	Immunoglobulin C1-set domain.	GO:0006956|complement activation;GO:0006958|complement activation, classical pathway;	GO:0005576|extracellular region;	GO:0003823|antigen binding;	.	.
ENSGALG00000014675	168	328	119	139.592	50	91	61	1.64631	7.19234	6.51e-05	0.0708561	up	RHOBTB3	protein_coding	chrZ:57359528-57387760:-	gi|513231853|ref|XP_004949441.1|	3156	0	PREDICTED: rho-related BTB domain-containing protein 3 isoform X2 [Gallus gallus]	gi|971439934|ref|XM_004949384.2|	2164	0	PREDICTED: Gallus gallus Rho-related BTB domain containing 3 (RHOBTB3), transcript variant X2, mRNA	O94955	896	0	Rho-related BTB domain-containing protein 3	ECU02g0410	52.8	7e-07	COG1100	pfam00651	BTB	BTB/POZ domain. The BTB (for BR-C, ttk and bab) or POZ (for Pox virus and Zinc finger) domain is present near the N-terminus of a fraction of zinc finger (pfam00096) proteins and in proteins that contain the pfam01344 motif such as Kelch and a family of pox virus proteins. The BTB/POZ domain mediates homomeric dimerization and in some instances heteromeric dimerization. The structure of the dimer…	GO:0042147|retrograde transport, endosome to Golgi;GO:0007264|small GTPase mediated signal transduction;	GO:0005829|cytosol;GO:0070062|extracellular exosome;GO:0032588|trans-Golgi network membrane;	GO:0005524|ATP binding;GO:0016887|ATPase activity;GO:0017137|Rab GTPase binding;	K07869	RHOBTB3; Rho-related BTB domain-containing protein 3
ENSGALG00000013072	143	125	150	260.775	217	403	554	0.611773	-7.08931	9.82e-05	0.099161	down	ENSGALG00000013072	protein_coding	chr1:62496373-62504516:-	gi|45382879|ref|NP_989960.1|	1704	0	aldo-keto reductase family 1 member B10 [Gallus gallus]	gi|482845632|ref|NM_204629.2|	1481	0	Gallus gallus aldo-keto reductase family 1, member B10 (aldose reductase) (AKR1B10), mRNA	O60218	462	1e-159	Aldo-keto reductase family 1 member B10	SA0658	218	1e-65	COG0656	pfam00248	Aldo_ket_red	Aldo/keto reductase family. This family includes a number of K+ ion channel beta chain regulatory domains - these are reported to have oxidoreductase activity.	GO:0006081|cellular aldehyde metabolic process;GO:0044597|daunorubicin metabolic process;GO:0007586|digestion;GO:0044598|doxorubicin metabolic process;GO:0016488|farnesol catabolic process;GO:0001523|retinoid metabolic process;GO:0008202|steroid metabolic process;	GO:0005829|cytosol;GO:0070062|extracellular exosome;GO:0005764|lysosome;	GO:0004033|aldo-keto reductase (NADP) activity;GO:0045550|geranylgeranyl reductase activity;GO:0047718|indanol dehydrogenase activity;GO:0001758|retinal dehydrogenase activity;	K00011	E1.1.1.21, AKR1; aldehyde reductase [EC:1.1.1.21]
ENSGALG00000001559	15980	13309	15273	12571.8	12746	8785	8955	1.46939	5.55221	0.000105118	0.099161	up	ZP3	protein_coding	chr10:2565044-2567437:+	gi|54610206|gb|AAV35195.1|	2112	0	zona pellucida C [Gallus gallus]	gi|385719184|ref|NM_204389.2|	1377	0	Gallus gallus zona pellucida sperm-binding protein 3 (ZP3), mRNA	P79762	801	0	Zona pellucida sperm-binding protein 3	.	.	.	.	pfam00100	Zona_pellucida	Zona pellucida-like domain.	GO:0007339|binding of sperm to zona pellucida;GO:0035803|egg coat formation;GO:2000344|positive regulation of acrosome reaction;GO:0032570|response to progesterone;GO:0033574|response to testosterone;	GO:0045177|apical part of cell;GO:0005623|cell;GO:0031012|extracellular matrix;GO:0005615|extracellular space;GO:0016021|integral component of membrane;GO:0005886|plasma membrane;GO:0005578|proteinaceous extracellular matrix;	GO:0032190|acrosin binding;GO:0042802|identical protein binding;	.	.
ENSGALG00000004653	504	452	499	643.321	749	891	814	0.699512	-5.1558	0.000173044	0.153036	down	ENSGALG00000004653	protein_coding	chr6:11916372-11932846:+	gi|971401816|ref|XP_015143732.1|	8983	0	PREDICTED: cadherin-23 isoform X4 [Gallus gallus]	gi|971401840|ref|XM_004942047.2|	5192	0	PREDICTED: Gallus gallus cadherin-related 23 (CDH23), transcript variant X17, mRNA	P58365	333	4e-103	Cadherin-23	.	.	.	.	pfam00028	Cadherin	Cadherin domain.	GO:0006816|calcium ion transport;GO:0016339|calcium-dependent cell-cell adhesion via plasma membrane cell adhesion molecules;GO:0050957|equilibrioception;GO:0007156|homophilic cell adhesion via plasma membrane adhesion molecules;GO:0060122|inner ear receptor stereocilium organization;GO:0007626|locomotory behavior;GO:0045494|photoreceptor cell maintenance;GO:0051480|cytosolic calcium ion homeosta…	GO:0016021|integral component of membrane;GO:0016020|membrane;GO:0005886|plasma membrane;GO:0032420|stereocilium;	GO:0005509|calcium ion binding;	K06813	CDH23; cadherin 23
ENSGALG00000038358	209	180	18	79.326	25	15	19	1.47886	5.64484	0.000215183	0.179108	up	ENSGALG00000038358	protein_coding	chrAADN04010078.1:709-5207:+	gi|971442377|ref|XP_015156670.1|	1490	0	PREDICTED: cation-independent mannose-6-phosphate receptor-like, partial [Gallus gallus]	gi|1183908|emb|X95502.1|	1266	0	G.gallus mRNA for mannose 6-phosphate/IGF2 receptor (300 kDa)	P11717	54.7	3e-06	Cation-independent mannose-6-phosphate receptor	.	.	.	.	pfam00878	CIMR	Cation-independent mannose-6-phosphate receptor repeat. The cation-independent mannose-6-phosphate receptor contains 15 copies of a repeat.	GO:0031100|organ regeneration;GO:0001889|liver development;GO:0043065|positive regulation of apoptotic process;GO:0009791|post-embryonic development;GO:0006898|receptor-mediated endocytosis;GO:0032526|response to retinoic acid;GO:0007165|signal transduction;GO:0007283|spermatogenesis;	GO:0009986|cell surface;GO:0030118|clathrin coat;GO:0005769|early endosome;GO:0030139|endocytic vesicle;GO:0005768|endosome;GO:0070062|extracellular exosome;GO:0005615|extracellular space;GO:0005925|focal adhesion;GO:0005887|integral component of plasma membrane;GO:0005770|late endosome;GO:0005765|lysosomal membrane;GO:0016020|membrane;GO:0005641|nuclear envelope lumen;GO:0048471|perinuclear regi…	GO:0004930|G-protein coupled receptor activity;GO:0001948|glycoprotein binding;GO:0005010|insulin-like growth factor-activated receptor activity;GO:0005537|mannose binding;GO:0051219|phosphoprotein binding;GO:0004872|receptor activity;GO:0001972|retinoic acid binding;GO:0005215|transporter activity;	K06564	IGF2R; insulin-like growth factor 2 receptor
ENSGALG00000009638	825	809	819	1109.07	1479	1161	1653	0.688691	-5.38072	0.000231378	0.181889	down	ANO6	protein_coding	chr1:30560077-30668939:+	gi|513158123|ref|XP_004937606.1|	4626	0	PREDICTED: anoctamin-6 isoform X2 [Gallus gallus]	gi|971371211|ref|XM_004937549.2|	5795	0	PREDICTED: Gallus gallus anoctamin 6 (ANO6), transcript variant X2, mRNA	Q4KMQ2	1429	0	Anoctamin-6	.	.	.	.	pfam04547	Anoctamin	Calcium-activated chloride channel. The family carries eight putative transmembrane domains, and, although it has no similarity to other known channel proteins, it is clearly a calcium-activated ionic channel. It is expressed in various secretory epithelia, the retina and sensory neurons, and mediates receptor-activated chloride currents in diverse physiological processes.	GO:0002543|activation of blood coagulation via clotting cascade;GO:0032060|bleb assembly;GO:0007596|blood coagulation;GO:0035630|bone mineralization involved in bone maturation;GO:0061591|calcium activated galactosylceramide scrambling;GO:0061590|calcium activated phosphatidylcholine scrambling;GO:0061589|calcium activated phosphatidylserine scrambling;GO:0070588|calcium ion transmembrane transpo…	GO:0009986|cell surface;GO:0034707|chloride channel complex;GO:0070062|extracellular exosome;GO:0005622|intracellular;GO:0016020|membrane;GO:0005886|plasma membrane;	GO:0005227|calcium activated cation channel activity;GO:0005229|intracellular calcium activated chloride channel activity;GO:0017128|phospholipid scramblase activity;GO:0005247|voltage-gated chloride channel activity;GO:0005244|voltage-gated ion channel activity;	K19500	ANO6, TMEM16F; anoctamin-6
ENSGALG00000033680	274	310	102	154.266	39	85	97	1.56785	6.48792	0.00024894	0.185395	up	ENSGALG00000033680	protein_coding	chrAADN04000838.1:20255-39824:-	gi|296040499|ref|NP_001171648.1|	1677	0	MHC-like class I Y [Gallus gallus]	gi|296040498|ref|NM_001184719.1|	1062	0	Gallus gallus MHC-like class I Y (LOC768350), mRNA	P15979	347	4e-116	Class I histocompatibility antigen, F10 alpha chain	.	.	.	.	pfam00129	MHC_I	Class I Histocompatibility antigen, domains alpha 1 and 2.	GO:0002474|antigen processing and presentation of peptide antigen via MHC class I;	GO:0016021|integral component of membrane;GO:0042612|MHC class I protein complex;	.	.	.
ENSGALG00000011058	127	118	144	207.664	246	400	234	0.64049	-6.42752	0.00028332	0.200449	down	LEPR	protein_coding	chr8:28434800-28465001:+	gi|49170082|ref|NP_989654.1|	6101	0	leptin receptor precursor [Gallus gallus]	gi|49170081|ref|NM_204323.1|	3999	0	Gallus gallus leptin receptor (LEPR), mRNA	O02671	1045	0	Leptin receptor	.	.	.	.	pfam06328	Lep_receptor_Ig	Ig-like C2-type domain. This domain is a ligand-binding immunoglobulin-like domain. The two cysteine residues form a disulphide bridge.	GO:0001525|angiogenesis;GO:0097009|energy homeostasis;GO:0042593|glucose homeostasis;GO:0033210|leptin-mediated signaling pathway;GO:0010507|negative regulation of autophagy;GO:0006909|phagocytosis;GO:0046850|regulation of bone remodeling;GO:2000505|regulation of energy homeostasis;GO:0060259|regulation of feeding behavior;GO:0044321|response to leptin;GO:0019953|sexual reproduction;GO:0030217|T …	GO:0016323|basolateral plasma membrane;GO:0016021|integral component of membrane;	GO:0038021|leptin receptor activity;	K05062	LEPR; leptin receptor
ENSGALG00000011394	773	702	551	563.888	448	380	507	1.47182	5.576	0.000317484	0.213924	up	ENSGALG00000011394	protein_coding	chr8:26763424-26794681:-	gi|971409105|ref|XP_004936903.2|	2631	0	PREDICTED: cytochrome P450 2J2 isoform X1 [Gallus gallus]	gi|971409143|ref|XM_422509.5|	2269	0	PREDICTED: Gallus gallus cytochrome P450, family 2, subfamily J, polypeptide 2-like 3 (CYP2J2L3), mRNA	P51589	64.7	2e-09	Cytochrome P450 2J2	.	.	.	.	pfam00067	p450	Cytochrome P450. Cytochrome P450s are haem-thiolate proteins involved in the oxidative degradation of various compounds. They are particularly well known for their role in the degradation of environmental toxins and mutagens. They can be divided into 4 classes, according to the method by which electrons from NAD(P)H are delivered to the catalytic site. Sequence conservation is relatively low with…	GO:0019369|arachidonic acid metabolic process;	GO:0005789|endoplasmic reticulum membrane;GO:0031090|organelle membrane;	GO:0008392|arachidonic acid epoxygenase activity;GO:0070330|aromatase activity;GO:0020037|heme binding;GO:0005506|iron ion binding;GO:0008395|steroid hydroxylase activity;	K07418	CYP2J; cytochrome P450, family 2, subfamily J [EC:1.14.14.1]
ENSGALG00000015939	640	857	703	615.062	446	555	452	1.47075	5.56548	0.000367534	0.236391	up	THNSL2	protein_coding	chr4:86543439-86551193:+	gi|513185369|ref|XP_004936325.1|	2292	0	PREDICTED: threonine synthase-like 2 isoform X3 [Gallus gallus]	gi|971395941|ref|XM_004936268.2|	1552	0	PREDICTED: Gallus gallus threonine synthase-like 2 (S. cerevisiae) (THNSL2), transcript variant X5, mRNA	Q5RFE6	111	3e-26	Threonine synthase-like 2	SMc00077	142	8e-36	COG0498	pfam00291	PALP	Pyridoxal-phosphate dependent enzyme. Members of this family are all pyridoxal-phosphate dependent enzymes. This family includes: serine dehydratase EC:4.2.1.13 P20132, threonine dehydratase EC:4.2.1.16, tryptophan synthase beta chain EC:4.2.1.20, threonine synthase EC:4.2.99.2, cysteine synthase EC:4.2.99.8 P11096, cystathionine beta-synthase EC:4.2.1.22, 1-aminocyclopropane-1-carboxylate deamin…	GO:0046360|2-oxobutyrate biosynthetic process;GO:0016311|dephosphorylation;GO:0009071|serine family amino acid catabolic process;	GO:0005737|cytoplasm;GO:0005615|extracellular space;	GO:0016829|lyase activity;GO:0030170|pyridoxal phosphate binding;GO:0070905|serine binding;	.	.
ENSGALG00000016580	44	38	70	94.8275	148	189	94	0.645908	-6.306	0.00052597	0.323586	down	SCARA5	protein_coding	chr3:105581245-105594207:+	gi|971391020|ref|XP_004935907.2|	1664	0	PREDICTED: scavenger receptor class A member 5 isoform X2 [Gallus gallus]	gi|971391019|ref|XM_004935850.2|	1237	0	PREDICTED: Gallus gallus scavenger receptor class A, member 5 (putative) (SCARA5), transcript variant X3, mRNA	Q6ZMJ2	436	4e-147	Scavenger receptor class A member 5	.	.	.	.	pfam00530	SRCR	Scavenger receptor cysteine-rich domain. These domains are disulphide rich extracellular domains. These domains are found in several extracellular receptors and may be involved in protein-protein interactions.	GO:0006879|cellular iron ion homeostasis;GO:0034605|cellular response to heat;GO:0006897|endocytosis;GO:0034755|iron ion transmembrane transport;GO:0070207|protein homotrimerization;GO:0030193|regulation of blood coagulation;GO:0010468|regulation of gene expression;	GO:0009986|cell surface;GO:0005887|integral component of plasma membrane;	GO:0070287|ferritin receptor activity;GO:0005044|scavenger receptor activity;	.	.
ENSGALG00000043619	187	139	99	97.0728	32	29	86	1.51939	6.03489	0.000636127	0.363064	up	MHCIA5	protein_coding	chr16:419639-421872:+	gi|971422366|ref|XP_003643255.3|	1854	0	PREDICTED: class I histocompatibility antigen, F10 alpha chain-like isoform X1 [Gallus gallus]	gi|971422365|ref|XM_003643207.3|	1181	0	PREDICTED: Gallus gallus class I histocompatibility antigen, F10 alpha chain-like (LOC100858581), transcript variant X1, mRNA	P15979	325	2e-106	Class I histocompatibility antigen, F10 alpha chain	.	.	.	.	pfam00129	MHC_I	Class I Histocompatibility antigen, domains alpha 1 and 2.	GO:0002474|antigen processing and presentation of peptide antigen via MHC class I;	GO:0016021|integral component of membrane;GO:0042612|MHC class I protein complex;	.	.	.
ENSGALG00000000141	333	215	271	417.943	400	607	721	0.659754	-6	0.000655153	0.363064	down	BLB1	protein_coding	chr16:116646-118450:+	gi|562815396|ref|NP_001038144.2|	1359	0	Major histocompatibility complex class II beta chain BLB1, (similar to HLA class II, D beta chain) precursor [Gallus gallus]	gi|562815395|ref|NM_001044679.2|	1130	0	Gallus gallus Major histocompatibility complex class II beta chain BLB1 (BLB1), mRNA	P23068	280	8e-93	Class II histocompatibility antigen, B-L beta chain (Fragment)	.	.	.	.	pfam00969	MHC_II_beta	Class II histocompatibility antigen, beta domain.	GO:0002504|antigen processing and presentation of peptide or polysaccharide antigen via MHC class II;GO:0006955|immune response;	GO:0016021|integral component of membrane;GO:0042613|MHC class II protein complex;	.	.	.
ENSGALG00000029308	1080	915	819	1198.12	1594	1345	1534	0.730749	-4.52551	0.000667114	0.363064	down	ENSGALG00000029308	protein_coding	chr1:69135540-69146688:+	gi|971373194|ref|XP_015146666.1|	1630	0	PREDICTED: patatin-like phospholipase domain-containing protein 2 isoform X1 [Gallus gallus]	gi|971373193|ref|XM_015291180.1|	1028	0	PREDICTED: Gallus gallus patatin-like phospholipase domain containing 3 (PNPLA3), transcript variant X1, mRNA	P0C548	341	2e-110	Patatin-like phospholipase domain-containing protein 2	.	.	.	.	pfam01734	Patatin	Patatin-like phospholipase. This family consists of various patatin glycoproteins from plants. The patatin protein accounts for up to 40% of the total soluble protein in potato tubers. Patatin is a storage protein but it also has the enzymatic activity of lipid acyl hydrolase, catalyzing the cleavage of fatty acids from membrane lipids. Members of this family have been found also in vertebrates.	GO:0055088|lipid homeostasis;GO:0010891|negative regulation of sequestering of triglyceride;GO:0010898|positive regulation of triglyceride catabolic process;GO:0019433|triglyceride catabolic process;	GO:0005737|cytoplasm;GO:0016021|integral component of membrane;GO:0005811|lipid particle;GO:0016020|membrane;GO:0005886|plasma membrane;	GO:0004806|triglyceride lipase activity;	K16816	PNPLA2, ATGL; patatin-like phospholipase domain-containing protein 2 [EC:3.1.1.3]
ENSGALG00000019509	123	89	164	194.21	239	300	270	0.659727	-6.0006	0.000694775	0.364113	down	CCDC102B	protein_coding	chr2:94402654-94510729:-	gi|971383247|ref|XP_015137933.1|	2034	0	PREDICTED: coiled-coil domain-containing protein 102B [Gallus gallus]	gi|45597702|gb|AC145979.4|	3073	0	Gallus gallus BAC clone CH261-10P22 from chromosome unknown, complete sequence	Q68D86	239	3e-71	Coiled-coil domain-containing protein 102B	.	.	.	.	pfam01576	Myosin_tail_1	Myosin tail. The myosin molecule is a multi-subunit complex made up of two heavy chains and four light chains it is a fundamental contractile protein found in all eukaryote cell types. This family consists of the coiled-coil myosin heavy chain tail region. The coiled-coil is composed of the tail from two molecules of myosin. These can then assemble into the macromolecular thick filament. The coil…	GO:0016051|carbohydrate biosynthetic process;GO:0030206|chondroitin sulfate biosynthetic process;GO:0030203|glycosaminoglycan metabolic process;GO:0042446|hormone biosynthetic process;GO:0030166|proteoglycan biosynthetic process;GO:0006790|sulfur compound metabolic process;	GO:0005576|extracellular region;GO:0000139|Golgi membrane;GO:0016021|integral component of membrane;	GO:0047756|chondroitin 4-sulfotransferase activity;GO:0001537|N-acetylgalactosamine 4-O-sulfotransferase activity;	.	.
ENSGALG00000012911	71	91	69	135.978	152	147	300	0.652765	-6.15364	0.000731862	0.369852	down	SYT10	protein_coding	chr1:58696926-58729393:+	gi|118083021|ref|XP_416361.2|	2723	0	PREDICTED: synaptotagmin-10 isoform X1 [Gallus gallus]	gi|971372249|ref|XM_416361.5|	1721	0	PREDICTED: Gallus gallus synaptotagmin X (SYT10), transcript variant X1, mRNA	Q5RCK6	914	0	Synaptotagmin-10	SPAPYUK71.03c	62.4	4e-09	COG5038	pfam00168	C2	C2 domain.	GO:0007268|synaptic transmission;GO:0006887|exocytosis;GO:0045956|positive regulation of calcium ion-dependent exocytosis;GO:0007608|sensory perception of smell;	GO:0070382|exocytic vesicle;GO:0016021|integral component of membrane;GO:0030658|transport vesicle membrane;	GO:0005509|calcium ion binding;	.	.
ENSGALG00000042533	480	484	461	612.454	801	841	656	0.728159	-4.57674	0.000897133	0.428728	down	TSPOAP1	protein_coding	chr19:446716-494020:-	gi|971426219|ref|XP_015151413.1|	7658	0	PREDICTED: peripheral-type benzodiazepine receptor-associated protein 1 isoform X11 [Gallus gallus]	gi|971426218|ref|XM_015295927.1|	4265	0	PREDICTED: Gallus gallus benzodiazapine receptor (peripheral) associated protein 1 (BZRAP1), transcript variant X12, mRNA	Q7TNF8	75.1	6e-12	Peripheral-type benzodiazepine receptor-associated protein 1	.	.	.	.	pfam15619	Lebercilin	Ciliary protein causing Leber congenital amaurosis disease. Lebercilin is a family of eukaryotic ciliary proteins. Mutations in the gene, LCA5, are implicated in the disease Leber congenital amaurosis. In photoreceptors, lebercilin is uniquely localized at the cilium that bridges the inner and outer segments. Lebercilin functions as an integral element of selective protein transport through photo…	.	GO:0005737|cytoplasm;GO:0005739|mitochondrion;	GO:0030156|benzodiazepine receptor binding;	.	.
ENSGALG00000003876	97	77	60	119.644	193	176	131	0.664977	-5.88624	0.000908965	0.428728	down	ENSGALG00000003876	protein_coding	chr13:11469602-11484197:+	gi|672710279|emb|CDG64120.1|	2668	0	T cell immunoglobulin and mucin 4 variant L1 [Gallus gallus]	gi|57524994|ref|NM_001006149.1|	1654	0	Gallus gallus T-cell immunoglobulin and mucin domain containing 4 (TIMD4), mRNA	Q6U7R4	140	1e-35	T-cell immunoglobulin and mucin domain-containing protein 4	.	.	.	.	pfam07686	V-set	Immunoglobulin V-set domain. This domain is found in antibodies as well as neural protein P0 and CTL4 amongst others.	.	GO:0016021|integral component of membrane;	GO:0001786|phosphatidylserine binding;	.	.
ENSGALG00000032534	62	54	106	123.117	205	147	180	0.660312	-5.98781	0.000978964	0.44685	down	OBSCN	protein_coding	chr2:2110152-2290343:-	gi|699643802|ref|XP_009878816.1|	24434	0	PREDICTED: obscurin [Charadrius vociferus]	gi|700379222|ref|XM_009931026.1|	3958	0	PREDICTED: Opisthocomus hoazin obscurin, cytoskeletal calmodulin and titin-interacting RhoGEF (OBSCN), mRNA	A2AAJ9	244	4e-62	Obscurin	.	.	.	.	pfam00069	Pkinase	Protein kinase domain.	GO:0030154|cell differentiation;GO:0098779|mitophagy in response to mitochondrial depolarization;GO:0007275|multicellular organismal development;GO:0035023|regulation of Rho protein signal transduction;	GO:0031430|M band;GO:0005863|striated muscle myosin thick filament;GO:0030018|Z disc;	GO:0030506|ankyrin binding;GO:0005524|ATP binding;GO:0004674|protein serine/threonine kinase activity;GO:0005089|Rho guanyl-nucleotide exchange factor activity;GO:0031432|titin binding;	.	.
ENSGALG00000043636	316	326	283	267.342	232	218	220	1.39343	4.78645	0.00105741	0.467573	up	YAE1D1	protein_coding	chr2:49979496-49987966:+	gi|50732994|ref|XP_418862.1|	1186	3e-159	PREDICTED: yae1 domain-containing protein 1 [Gallus gallus]	gi|971380458|ref|XR_211619.2|	1194	0	PREDICTED: Gallus gallus chromosome 2 open reading frame, human C7orf36 (C2H7ORF36), transcript variant X3, misc_RNA	Q9NRH1	192	3e-56	Yae1 domain-containing protein 1	.	.	.	.	pfam09811	Yae1_N	Essential protein Yae1, N terminal. Members of this family are found in the N terminal region of the essential protein Yae1. Their exact function has not, as yet, been determined. The family DUF1715, pfam08215 has now been merged into this family.	GO:0042273|ribosomal large subunit biogenesis;GO:0006413|translational initiation;	.	.	.	.
ENSGALG00000023824	119	113	113	90.1889	47	74	68	1.49793	5.82968	0.00115632	0.495814	up	LIPML5	protein_coding	chr6:19165336-19177973:+	gi|513191309|ref|XP_426515.4|	2196	0	PREDICTED: lysosomal acid lipase/cholesteryl ester hydrolase-like [Gallus gallus]	gi|971402211|ref|XM_426515.5|	1250	0	PREDICTED: Gallus gallus lysosomal acid lipase/cholesteryl ester hydrolase-like (LOC428958), mRNA	Q4R4S5	422	1e-143	Lysosomal acid lipase/cholesteryl ester hydrolase	.	.	.	.	pfam04083	Abhydro_lipase	Partial alpha/beta-hydrolase lipase region. This family corresponds to a N-terminal part of an alpha/beta hydrolase domain.	GO:0016042|lipid catabolic process;	GO:0005764|lysosome;	GO:0004771|sterol esterase activity;	.	.
ENSGALG00000009298	667	923	487	568.836	458	429	418	1.46116	5.47111	0.00129641	0.539535	up	TNIK	protein_coding	chr9:19651404-19784548:+	gi|733903554|ref|XP_010715226.1|	4532	0	PREDICTED: TRAF2 and NCK-interacting protein kinase isoform X2 [Meleagris gallopavo]	gi|971411452|ref|XM_015291719.1|	4283	0	PREDICTED: Gallus gallus TRAF2 and NCK interacting kinase (TNIK), transcript variant X5, mRNA	P83510	168	5e-41	Traf2 and NCK-interacting protein kinase	.	.	.	.	pfam00069	Pkinase	Protein kinase domain.	GO:0031532|actin cytoskeleton reorganization;GO:0007256|activation of JNKK activity;GO:0007010|cytoskeleton organization;GO:0035556|intracellular signal transduction;GO:0030033|microvillus assembly;GO:0002230|positive regulation of defense response to virus by host;GO:0001934|positive regulation of protein phosphorylation;GO:0046777|protein autophosphorylation;GO:0072659|protein localization to p…	GO:0016324|apical plasma membrane;GO:0005737|cytoplasm;GO:0005856|cytoskeleton;GO:0070062|extracellular exosome;GO:0005654|nucleoplasm;GO:0005634|nucleus;GO:0048471|perinuclear region of cytoplasm;GO:0055037|recycling endosome;	GO:0005524|ATP binding;GO:0004672|protein kinase activity;GO:0004674|protein serine/threonine kinase activity;GO:0004702|receptor signaling protein serine/threonine kinase activity;	K08840	TNIK; TRAF2 and NCK interacting kinase [EC:2.7.11.1]
ENSGALG00000010857	50	28	29	61.0088	96	73	99	0.668001	-5.82077	0.00139767	0.56506	down	Dab1	protein_coding	chr8:25927812-26016403:-	gi|998708104|ref|XP_015491780.1|	2554	0	PREDICTED: disabled homolog 1 isoform X5 [Parus major]	gi|971408587|ref|XM_015290932.1|	3288	0	PREDICTED: Gallus gallus Dab, reelin signal transducer, homolog 1 (Drosophila) (DAB1), transcript variant X15, mRNA	O75553	793	0	Disabled homolog 1	.	.	.	.	pfam00640	PID	Phosphotyrosine interaction domain (PTB/PID).	GO:0030154|cell differentiation;GO:0007399|nervous system development;	.	.	.	.
ENSGALG00000002439	285	314	305	251.85	164	241	187	1.44119	5.27263	0.00143972	0.565891	up	ENSGALG00000002439	protein_coding	chrZ:73045588-73100799:+	gi|513232923|ref|XP_424966.4|	10213	0	PREDICTED: transcription factor TFIIIB component B'' homolog isoform X1 [Gallus gallus]	gi|971440283|ref|XM_424966.5|	9408	0	PREDICTED: Gallus gallus B double prime 1, subunit of RNA polymerase III transcription initiation factor IIIB-like (BDP1L), transcript variant X1, mRNA	Q571C7	93.6	4e-17	Transcription factor TFIIIB component B'' homolog	SPCC1919.14c	79.7	7e-14	COG5118	pfam09528	Ehrlichia_rpt	Ehrlichia tandem repeat (Ehrlichia_rpt). This entry represents 77 residues of an 80 amino acid (240 nucleotide) tandem repeat, found in a variable number of copies in an immunodominant outer membrane protein of Ehrlichia chaffeensis, a tick-borne obligate intracellular pathogen.	GO:0006355|regulation of transcription, DNA-templated;GO:0006351|transcription, DNA-templated;	GO:0005737|cytoplasm;GO:0005654|nucleoplasm;GO:0005634|nucleus;GO:0000126|transcription factor TFIIIB complex;	GO:0003677|DNA binding;GO:0001026|TFIIIB-type transcription factor activity;	K15198	BDP1, TFC5; transcription factor TFIIIB component B''
ENSGALG00000006756	392	431	370	524.414	581	653	755	0.720657	-4.72615	0.00175402	0.625295	down	ENSGALG00000006756	protein_coding	chr20:10542586-10549724:-	gi|971427974|ref|XP_004947243.2|	2455	0	PREDICTED: bactericidal permeability-increasing protein isoform X2 [Gallus gallus]	gi|971427973|ref|XM_004947186.2|	1446	0	PREDICTED: Gallus gallus bactericidal/permeability-increasing protein (BPI), transcript variant X2, mRNA	P17213	484	8e-166	Bactericidal permeability-increasing protein	.	.	.	.	pfam02886	LBP_BPI_CETP_C	LBP / BPI / CETP family, C-terminal domain. The N and C terminal domains of the LBP/BPI/CETP family are structurally similar.	GO:0050829|defense response to Gram-negative bacterium;GO:0006955|immune response;GO:0032715|negative regulation of interleukin-6 production;GO:0032717|negative regulation of interleukin-8 production;GO:0043031|negative regulation of macrophage activation;GO:0032720|negative regulation of tumor necrosis factor production;	GO:0005737|cytoplasm;GO:0070062|extracellular exosome;GO:0005615|extracellular space;GO:0005887|integral component of plasma membrane;	GO:0001530|lipopolysaccharide binding;	.	.
ENSGALG00000039001	1159	1068	1115	1375.83	1549	1776	1672	0.764035	-3.8829	0.00176762	0.625295	down	FILIP1	protein_coding	chr3:80974887-81050425:+	gi|971389688|ref|XP_419877.5|	5536	0	PREDICTED: filamin-A-interacting protein 1 isoform X1 [Gallus gallus]	gi|971389687|ref|XM_419877.5|	4630	0	PREDICTED: Gallus gallus filamin A interacting protein 1 (FILIP1), transcript variant X1, mRNA	Q7Z7B0	1848	0	Filamin-A-interacting protein 1	.	.	.	.	pfam09727	CortBP2	Cortactin-binding protein-2. This entry is the first approximately 250 residues of cortactin-binding protein 2. In addition to being a positional candidate for autism this protein is expressed at highest levels in the brain in humans. The human protein has six associated ankyrin repeat domains pfam00023 towards the C-terminus which act as protein-protein interaction domains.	.	GO:0005737|cytoplasm;GO:0005856|cytoskeleton;	.	.	.
ENSGALG00000042285	92	114	169	87.6681	52	17	69	1.45622	5.42231	0.00184536	0.636874	up	ENSGALG00000042285	protein_coding	chrKQ759533.1:2573-3177:-	gi|211965|gb|AAA48833.1|	422	2e-50	immunoglobulin heavy chain, partial [Gallus gallus]	gi|557508|gb|M30319.1|CHKIGHVAA	332	3e-172	Gallus gallus Ig germline heavy chain V region (VH1) gene, exons 1-2	P01764	121	5e-34	Immunoglobulin heavy variable 3-23	.	.	.	.	pfam07686	V-set	Immunoglobulin V-set domain. This domain is found in antibodies as well as neural protein P0 and CTL4 amongst others.	GO:0050853|B cell receptor signaling pathway;GO:0006956|complement activation;GO:0006958|complement activation, classical pathway;GO:0042742|defense response to bacterium;GO:0038095|Fc-epsilon receptor signaling pathway;GO:0038096|Fc-gamma receptor signaling pathway involved in phagocytosis;GO:0006955|immune response;GO:0045087|innate immune response;GO:0006911|phagocytosis, engulfment;GO:0006910…	GO:0072562|blood microparticle;GO:0009897|external side of plasma membrane;GO:0070062|extracellular exosome;GO:0005576|extracellular region;GO:0005615|extracellular space;GO:0042571|immunoglobulin complex, circulating;GO:0005886|plasma membrane;	GO:0003823|antigen binding;GO:0034987|immunoglobulin receptor binding;GO:0004252|serine-type endopeptidase activity;	.	.
ENSGALG00000041255	303	212	363	425.385	476	535	699	0.688191	-5.3912	0.00194197	0.63773	down	ADAM12	protein_coding	chr6:32619954-32790667:-	gi|971403661|ref|XP_015144479.1|	4312	0	PREDICTED: disintegrin and metalloproteinase domain-containing protein 12 isoform X1 [Gallus gallus]	gi|971403662|ref|XM_015288994.1|	4045	0	PREDICTED: Gallus gallus ADAM metallopeptidase domain 12 (ADAM12), transcript variant X2, mRNA	O43184	245	2e-66	Disintegrin and metalloproteinase domain-containing protein 12	.	.	.	.	pfam01421	Reprolysin	Reprolysin (M12B) family zinc metalloprotease. The members of this family are enzymes that cleave peptides. These proteases require zinc for catalysis. Members of this family are also known as adamalysins. Most members of this family are snake venom endopeptidases, but there are also some mammalian proteins such as human ADAM8 and fertilin. Fertilin and closely related proteins appear to not have…	GO:0007155|cell adhesion;GO:0007520|myoblast fusion;	GO:0005576|extracellular region;GO:0016021|integral component of membrane;GO:0005739|mitochondrion;GO:0005654|nucleoplasm;GO:0005886|plasma membrane;	GO:0046872|metal ion binding;GO:0004222|metalloendopeptidase activity;GO:0008237|metallopeptidase activity;GO:0017124|SH3 domain binding;	K06835	ADAM12; disintegrin and metalloproteinase domain-containing protein 12 [EC:3.4.24.-]
ENSGALG00000019063	9070	9680	16510	9689.06	8792	6183	7208	1.44952	5.35575	0.00194909	0.63773	up	ENSGALG00000019063	protein_coding	chr1:182479610-182486231:+	gi|493795000|ref|NP_001265018.1|	2596	0	stromelysin-1 precursor [Gallus gallus]	gi|493794999|ref|NM_001278089.1|	1780	0	Gallus gallus matrix metallopeptidase 10 (stromelysin 2) (MMP10), mRNA	P08254	497	3e-169	Stromelysin-1	MA4674	55.8	5e-08	COG5549	pfam00413	Peptidase_M10	Matrixin. The members of this family are enzymes that cleave peptides. These proteases require zinc for catalysis.	GO:0071732|cellular response to nitric oxide;GO:0030574|collagen catabolic process;GO:0022617|extracellular matrix disassembly;GO:0010727|negative regulation of hydrogen peroxide metabolic process;GO:1903209|positive regulation of oxidative stress-induced cell death;GO:0032461|positive regulation of protein oligomerization;GO:0006508|proteolysis;	GO:0005576|extracellular region;GO:0005615|extracellular space;GO:0005578|proteinaceous extracellular matrix;	GO:0005509|calcium ion binding;GO:0004175|endopeptidase activity;GO:0004222|metalloendopeptidase activity;GO:0004252|serine-type endopeptidase activity;GO:0008270|zinc ion binding;	K01394	MMP3; matrix metalloproteinase-3 (stromelysin 1, progelatinase) [EC:3.4.24.17]
ENSGALG00000031360	2190	2745	2070	2022.46	1444	1923	1668	1.38656	4.71505	0.00198305	0.63773	up	ENSGALG00000031360	protein_coding	chr4:177296-180784:+	gi|733898772|ref|XP_010713421.1|	990	6e-131	PREDICTED: adrenodoxin-like [Meleagris gallopavo]	gi|971391128|ref|XM_420169.5|	1201	0	PREDICTED: Gallus gallus ferredoxin 1-like (FDX1L), mRNA	P13216	186	1e-55	Adrenodoxin, mitochondrial (Fragment)	SPAC22E12.10c_2	107	7e-27	COG0633	pfam00111	Fer2	2Fe-2S iron-sulfur cluster binding domain.	GO:0008203|cholesterol metabolic process;GO:0055114|oxidation-reduction process;GO:0006694|steroid biosynthetic process;	GO:0005759|mitochondrial matrix;	GO:0051537|2 iron, 2 sulfur cluster binding;GO:0009055|electron carrier activity;GO:0046872|metal ion binding;	.	.
ENSGALG00000015311	1963	1904	1398	1552.17	1381	1324	1313	1.34624	4.28935	0.00203364	0.639466	up	RNF38	protein_coding	chrZ:51968585-51989526:+	gi|677536471|gb|KFQ98377.1|	1898	0	RING finger protein 38, partial [Nipponia nippon]	gi|971439752|ref|XM_015280480.1|	1380	0	PREDICTED: Gallus gallus ring finger protein 38 (RNF38), transcript variant X2, mRNA	Q9H0F5	723	0	E3 ubiquitin-protein ligase RNF38	.	.	.	.	pfam13639	zf-RING_2	Ring finger domain.	GO:0008584|male gonad development;GO:0043161|proteasome-mediated ubiquitin-dependent protein catabolic process;GO:0016567|protein ubiquitination;GO:0006355|regulation of transcription, DNA-templated;	GO:0005737|cytoplasm;GO:0005654|nucleoplasm;GO:0005634|nucleus;GO:0036126|sperm flagellum;	GO:0016874|ligase activity;GO:0061630|ubiquitin protein ligase activity;GO:0004842|ubiquitin-protein transferase activity;GO:0008270|zinc ion binding;	K19041	RNF38_44; E3 ubiquitin-protein ligase RNF38/44 [EC:2.3.2.27]
ENSGALG00000001645	206	471	130	195.589	146	103	96	1.46372	5.49641	0.00214326	0.653287	up	KCNT1	protein_coding	chr17:8697926-8724149:-	gi|527256159|ref|XP_005146356.1|	6445	0	PREDICTED: potassium channel subfamily T member 1 [Melopsittacus undulatus]	gi|402745106|ref|NM_204562.2|	4009	0	Gallus gallus potassium channel, subfamily T, member 1 (KCNT1), mRNA	Q8QFV0	2482	0	Potassium channel subfamily T member 1	BH3340	55.1	8e-07	COG1226	pfam03493	BK_channel_a	Calcium-activated BK potassium channel alpha subunit.	.	GO:0008076|voltage-gated potassium channel complex;	GO:0015269|calcium-activated potassium channel activity;GO:0005249|voltage-gated potassium channel activity;	K04946	KCNT1; potassium channel subfamily T member 1
ENSGALG00000030647	186	166	240	275.761	426	301	362	0.700272	-5.14012	0.00216993	0.653287	down	MFAP2	protein_coding	chr21:4407476-4411229:-	gi|971429082|ref|XP_015152522.1|	815	8e-106	PREDICTED: microfibrillar-associated protein 2 [Gallus gallus]	gi|46018200|emb|BX934439.2|	866	0	Gallus gallus finished cDNA, clone ChEST966n20	P27424	224	3e-71	Microfibrillar-associated protein 2	.	.	.	.	pfam05507	MAGP	Microfibril-associated glycoprotein (MAGP). This family consists of several mammalian microfibril-associated glycoprotein (MAGP) 1 and 2 proteins. MAGP1 and 2 are components of elastic fibres. MAGP-1 has been proposed to bind a C-terminal region of tropoelastin, the soluble precursor of elastin. MAGP-2 was found to interact with fibrillin-1 and -2, as well as fibulin-1, another component of elast…	.	GO:0001527|microfibril;	.	.	.
ENSGALG00000015233	3276	4207	3566	3251.45	3276	2558	2521	1.35628	4.3966	0.00223987	0.660294	up	ATP1B1	protein_coding	chr1:83773214-83787119:-	gi|444792|prf||1908226A	1604	0	Na/K ATPase:SUBUNIT=beta1 [Gallus gallus]	gi|148762983|ref|NM_205520.4|	1868	0	Gallus gallus ATPase, Na+/K+ transporting, beta 1 polypeptide (ATP1B1), mRNA	P08251	157	2e-42	Sodium/potassium-transporting ATPase subunit beta-1	.	.	.	.	pfam00287	Na_K-ATPase	Sodium / potassium ATPase beta chain.	GO:0006813|potassium ion transport;GO:0006814|sodium ion transport;	GO:0005890|sodium:potassium-exchanging ATPase complex;	.	K01540	ATP1B; sodium/potassium-transporting ATPase subunit beta
ENSGALG00000007001	166	137	165	207.033	284	245	263	0.720255	-4.73421	0.00240654	0.682335	down	TLR4	protein_coding	chr17:4083114-4088567:+	gi|237871680|gb|ACR26283.1|	4125	0	TLR4 [Gallus gallus]	gi|765368239|gb|KP410249.1|	3500	0	Gallus gallus TLR4 mRNA, complete cds	Q68Y56	659	0	Toll-like receptor 4	CAC3272_2	52	3e-06	COG4886	pfam01582	TIR	TIR domain. The Toll/interleukin-1 receptor (TIR) homology domain is an intracellular signalling domain found in MyD88, interleukin 1 receptor and the Toll receptor. It contains three highly-conserved regions, and mediates protein-protein interactions between the Toll-like receptors (TLRs) and signal-transduction components. TIR-like motifs are also found in plant proteins thought to be involved …	GO:0050829|defense response to Gram-negative bacterium;GO:0032497|detection of lipopolysaccharide;GO:0006954|inflammatory response;GO:0045087|innate immune response;GO:0050702|interleukin-1 beta secretion;GO:0042116|macrophage activation;GO:0002755|MyD88-dependent toll-like receptor signaling pathway;GO:1900227|positive regulation of NLRP3 inflammasome complex assembly;GO:0050707|regulation of cy…	GO:0005887|integral component of plasma membrane;GO:0046696|lipopolysaccharide receptor complex;	GO:0001530|lipopolysaccharide binding;GO:0001875|lipopolysaccharide receptor activity;GO:0004888|transmembrane signaling receptor activity;	.	.
ENSGALG00000004986	508	475	647	705.555	931	871	853	0.732886	-4.4834	0.00241108	0.682335	down	CERCAM	protein_coding	chr17:5472411-5483170:-	gi|971423552|ref|XP_003642326.3|	2895	0	PREDICTED: probable inactive glycosyltransferase 25 family member 3 isoform X1 [Gallus gallus]	gi|971423551|ref|XM_003642278.3|	1641	0	PREDICTED: Gallus gallus cerebral endothelial cell adhesion molecule (CERCAM), transcript variant X1, mRNA	A7MB73	805	0	Probable inactive glycosyltransferase 25 family member 3	.	.	.	.	pfam01755	Glyco_transf_25	Glycosyltransferase family 25 (LPS biosynthesis protein). Members of this family belong to Glycosyltransferase family 25 This is a family of glycosyltransferases involved in lipopolysaccharide (LPS) biosynthesis. These enzymes catalyse the transfer of various sugars onto the growing LPS chain during its biosynthesis.	GO:0007155|cell adhesion;	GO:0005788|endoplasmic reticulum lumen;	.	.	.
ENSGALG00000014804	585	440	450	388.455	285	160	388	1.45776	5.43757	0.0025491	0.70725	up	THBS4	protein_coding	chrZ:22015578-22053824:-	gi|513229531|ref|XP_424763.4|	4574	0	PREDICTED: thrombospondin-4 isoform X2 [Gallus gallus]	gi|971438498|ref|XM_424763.5|	3000	0	PREDICTED: Gallus gallus thrombospondin 4 (THBS4), transcript variant X2, mRNA	Q3SWW8	1348	0	Thrombospondin-4	.	.	.	.	pfam05735	TSP_C	Thrombospondin C-terminal region. This region is found at the C-terminus of thrombospondin and related proteins.	GO:0048266|behavioral response to pain;GO:0071603|endothelial cell-cell adhesion;GO:0051451|myoblast migration;GO:0016525|negative regulation of angiogenesis;GO:0051781|positive regulation of cell division;GO:0001938|positive regulation of endothelial cell proliferation;GO:0090023|positive regulation of neutrophil chemotaxis;GO:0050731|positive regulation of peptidyl-tyrosine phosphorylation;GO:0…	GO:0005604|basement membrane;GO:0005783|endoplasmic reticulum;GO:0070062|extracellular exosome;GO:0031012|extracellular matrix;GO:0005615|extracellular space;GO:0016529|sarcoplasmic reticulum;	GO:0005509|calcium ion binding;GO:0008201|heparin binding;	K04659	THBS2S; thrombospondin 2/3/4/5
ENSGALG00000007128	4311	4002	4018	5141.89	5483	7247	6111	0.756808	-4.02	0.00289862	0.786563	down	SH3BGRL	protein_coding	chr4:9382299-9413049:-	gi|60302796|ref|NP_001012592.1|	561	2e-71	SH3 domain-binding glutamic acid-rich-like protein [Gallus gallus]	gi|60302795|ref|NM_001012574.1|	3038	0	Gallus gallus SH3 domain binding glutamic acid-rich protein like (SH3BGRL), mRNA	Q5RFN7	192	4e-62	SH3 domain-binding glutamic acid-rich-like protein	.	.	.	.	pfam04908	SH3BGR	SH3-binding, glutamic acid-rich protein.	.	GO:0070062|extracellular exosome;GO:0005615|extracellular space;	.	.	.
ENSGALG00000008367	224	130	200	264.377	338	295	425	0.697979	-5.18744	0.00294614	0.786563	down	MDK	protein_coding	chr5:23648664-23650689:-	gi|971398372|ref|XP_015142525.1|	503	6e-61	PREDICTED: midkine isoform X1 [Gallus gallus]	gi|971398375|ref|XM_015287041.1|	834	0	PREDICTED: Gallus gallus midkine (neurite growth-promoting factor 2) (MDK), transcript variant X3, mRNA	P24052	197	2e-61	Midkine	.	.	.	.	pfam05196	PTN_MK_N	PTN/MK heparin-binding protein family, N-terminal domain.	GO:0030154|cell differentiation;GO:0007275|multicellular organismal development;GO:0051781|positive regulation of cell division;	GO:0005604|basement membrane;GO:0009986|cell surface;	GO:0008201|heparin binding;	K06828	MDK; midkine
ENSGALG00000040558	285	152	71	119.986	81	47	79	1.43824	5.24302	0.00302499	0.79266	up	ENSGALG00000040558	protein_coding	chr11:11293876-11304303:-	gi|363745231|ref|XP_001232058.2|	1244	0	PREDICTED: fatty acyl-CoA hydrolase precursor, medium chain-like isoform X1 [Gallus gallus]	gi|971414555|ref|XM_015292460.1|	2137	0	PREDICTED: Gallus gallus fatty acyl-CoA hydrolase precursor, medium chain-like (LOC769339), transcript variant X3, mRNA	Q04791	403	0	Fatty acyl-CoA hydrolase precursor, medium chain	BS_pnbA	170	8e-45	COG2272	pfam00135	COesterase	Carboxylesterase family.	GO:0006633|fatty acid biosynthetic process;	.	GO:0016787|hydrolase activity;	K01044	CES1; carboxylesterase 1 [EC:3.1.1.1]
ENSGALG00000000608	1798	1295	1539	1294.8	1403	737	966	1.4095	4.95183	0.00318907	0.82046	up	CDH1	protein_coding	chr11:19110019-19123142:+	gi|471270244|ref|NP_001034347.2|	3979	0	cadherin-1 precursor [Gallus gallus]	gi|471270243|ref|NM_001039258.2|	3571	0	Gallus gallus cadherin 1, type 1, E-cadherin (epithelial) (CDH1), mRNA	P08641	1534	0	Cadherin-1	.	.	.	.	pfam01049	Cadherin_C	Cadherin cytoplasmic region. Cadherins are vital in cell-cell adhesion during tissue differentiation. Cadherins are linked to the cytoskeleton by catenins. Catenins bind to the cytoplasmic tail of the cadherin. Cadherins cluster to form foci of homophilic binding units. A key determinant to the strength of the binding that it is mediated by cadherins is the juxtamembrane region of the cadherin. T…	GO:0007156|homophilic cell adhesion via plasma membrane adhesion molecules;	GO:0016021|integral component of membrane;GO:0005886|plasma membrane;	GO:0005509|calcium ion binding;	K05689	CDHE, CDH1; cadherin 1, type 1, E-cadherin
ENSGALG00000016099	74	91	102	130.189	207	185	136	0.697228	-5.20298	0.00324767	0.820617	down	ENSGALG00000016099	protein_coding	chr8:24563345-24581622:+	gi|971409219|ref|XP_015146692.1|	634	2e-71	PREDICTED: endogenous retrovirus group K member 9 Pol protein-like [Gallus gallus]	gi|971409210|ref|XM_015291202.1|	958	0	PREDICTED: Gallus gallus zyg-11 family member B, cell cycle regulator (ZYG11B), transcript variant X2, mRNA	P06936	95.9	5e-21	Gag polyprotein (Fragment)	.	.	.	.	pfam02813	Retro_M	Retroviral M domain. Retroviruses contain a small protein, MA (matrix), which forms a protein lining immediately beneath the phospholipid membrane of the mature virus particle. MA is located in the N-terminal region of the Gag precursor polyprotein. The N-terminal segment of MA proteins directs the Gag protein to the plasma membrane where budding takes place, and has been called the M domain. Thi…	GO:0039702|viral budding via host ESCRT complex;GO:0019076|viral release from host cell;	GO:0019028|viral capsid;	GO:0039660|structural constituent of virion;	.	.
ENSGALG00000032571	15	10	15	41.9421	134	78	12	0.742037	-4.30436	0.00352421	0.857574	down	ENSGALG00000032571	protein_coding	chrKQ759469.1:5590-8454:-	gi|483968268|ref|NP_001264845.1|	1179	8e-157	mRNA turnover protein 4 homolog [Gallus gallus]	gi|483968267|ref|NM_001277916.1|	920	0	Gallus gallus MRT4 homolog, ribosome maturation factor (MRTO4), mRNA	A4FV84	352	9e-120	mRNA turnover protein 4 homolog	SPBC11G11.03	201	2e-59	COG0244	pfam00466	Ribosomal_L10	Ribosomal protein L10.	GO:0000956|nuclear-transcribed mRNA catabolic process;GO:0000027|ribosomal large subunit assembly;GO:0006364|rRNA processing;	GO:0005737|cytoplasm;GO:0031965|nuclear membrane;GO:0005730|nucleolus;GO:0005654|nucleoplasm;GO:0030687|preribosome, large subunit precursor;	GO:0070180|large ribosomal subunit rRNA binding;GO:0044822|poly(A) RNA binding;	K14815	MRT4; mRNA turnover protein 4
ENSGALG00000033195	1280	1162	889	983.782	910	871	777	1.33365	4.15378	0.00361985	0.857574	up	IGF2BP2	protein_coding	chr9:4414719-4430179:+	gi|971410394|ref|XP_015132626.1|	2820	0	PREDICTED: insulin-like growth factor 2 mRNA-binding protein 2 isoform X2 [Gallus gallus]	gi|971410393|ref|XM_015277140.1|	1937	0	PREDICTED: Gallus gallus insulin-like growth factor 2 mRNA binding protein 2 (IGF2BP2), transcript variant X2, mRNA	Q9Y6M1	967	0	Insulin-like growth factor 2 mRNA-binding protein 2	.	.	.	.	pfam00013	KH_1	KH domain. KH motifs bind RNA in vitro. Autoantibodies to Nova, a KH domain protein, cause paraneoplastic opsoclonus ataxia.	GO:0009653|anatomical structure morphogenesis;GO:0010467|gene expression;GO:0051028|mRNA transport;GO:0017148|negative regulation of translation;GO:0042035|regulation of cytokine biosynthetic process;	GO:0005737|cytoplasm;GO:0005856|cytoskeleton;GO:0005829|cytosol;GO:0005634|nucleus;	GO:0003730|mRNA 3'-UTR binding;GO:0048027|mRNA 5'-UTR binding;GO:0000166|nucleotide binding;GO:0044822|poly(A) RNA binding;GO:0045182|translation regulator activity;	K17392	IGF2BP2; insulin-like growth factor 2 mRNA-binding protein 2
ENSGALG00000042105	381	382	458	349.767	268	346	247	1.38412	4.68968	0.00363636	0.857574	up	PLCB2	protein_coding	chr5:622099-658176:-	gi|971396738|ref|XP_420945.4|	6006	0	PREDICTED: 1-phosphatidylinositol 4,5-bisphosphate phosphodiesterase beta-2 isoform X1 [Gallus gallus]	gi|971396737|ref|XM_420945.5|	3636	0	PREDICTED: Gallus gallus phospholipase C, beta 2 (PLCB2), transcript variant X1, mRNA	Q00722	1590	0	1-phosphatidylinositol 4,5-bisphosphate phosphodiesterase beta-2	.	.	.	.	pfam00388	PI-PLC-X	Phosphatidylinositol-specific phospholipase C, X domain. This associates with pfam00387 to form a single structural unit.	GO:0007202|activation of phospholipase C activity;GO:0043647|inositol phosphate metabolic process;GO:0035556|intracellular signal transduction;GO:0016042|lipid catabolic process;GO:0006644|phospholipid metabolic process;GO:0050913|sensory perception of bitter taste;GO:0007223|Wnt signaling pathway, calcium modulating pathway;	GO:0005829|cytosol;	GO:0005509|calcium ion binding;GO:0004435|phosphatidylinositol phospholipase C activity;GO:0004629|phospholipase C activity;GO:0004871|signal transducer activity;	K05858	PLCB; phosphatidylinositol phospholipase C, beta [EC:3.1.4.11]
ENSGALG00000041327	157	136	105	107.585	67	86	89	1.42787	5.13863	0.00382499	0.88101	up	TRIM55	protein_coding	chr2:115378323-115415005:+	gi|733882921|ref|XP_003205133.2|	1773	0	PREDICTED: tripartite motif-containing protein 55 isoform X4 [Meleagris gallopavo]	gi|313747589|ref|NM_001199404.1|	1692	0	Gallus gallus tripartite motif containing 55 (TRIM55), mRNA	Q5PQN5	604	0	Tripartite motif-containing protein 55	.	.	.	.	pfam13923	zf-C3HC4_2	Zinc finger, C3HC4 type (RING finger).	.	GO:0005737|cytoplasm;GO:0005634|nucleus;	GO:0008270|zinc ion binding;	K10654	TRIM55, MURF2; tripartite motif-containing protein 55
ENSGALG00000012735	348	492	96	222.123	95	167	113	1.41875	5.04617	0.00386026	0.88101	up	EDN1	protein_coding	chr2:62884522-62888112:-	gi|118086398|ref|XP_418943.2|	838	5e-111	PREDICTED: endothelin-1 [Gallus gallus]	gi|513170518|ref|XM_418943.4|	618	0	PREDICTED: Gallus gallus endothelin 1 (EDN1), mRNA	P22387	190	7e-59	Endothelin-1	.	.	.	.	pfam00322	Endothelin	Endothelin family.	GO:0014824|artery smooth muscle contraction;GO:0048514|blood vessel morphogenesis;GO:0007589|body fluid secretion;GO:0019722|calcium-mediated signaling;GO:0051216|cartilage development;GO:0016049|cell growth;GO:0007166|cell surface receptor signaling pathway;GO:0007267|cell-cell signaling;GO:0071277|cellular response to calcium ion;GO:0035690|cellular response to drug;GO:0071398|cellular response…	GO:0045178|basal part of cell;GO:0005737|cytoplasm;GO:0005615|extracellular space;GO:0048237|rough endoplasmic reticulum lumen;GO:0033093|Weibel-Palade body;	GO:0005125|cytokine activity;GO:0031707|endothelin A receptor binding;GO:0031708|endothelin B receptor binding;GO:0005179|hormone activity;GO:0005102|receptor binding;	K16366	EDN1; endothelin-1
ENSGALG00000040351	38	36	55	72.8014	82	150	84	0.696115	-5.22603	0.00399162	0.883841	down	ENSGALG00000040351	protein_coding	chrAADN04000710.1:55202-72301:-	gi|971447050|ref|XP_015128506.1|	1633	0	PREDICTED: LOW QUALITY PROTEIN: arf-GAP with coiled-coil, ANK repeat and PH domain-containing protein 1-like [Gallus gallus]	gi|971447049|ref|XM_015273020.1|	1272	0	PREDICTED: Gallus gallus arf-GAP with coiled-coil, ANK repeat and PH domain-containing protein 1-like (LOC776173), mRNA	Q15027	24.6	2e-11	Arf-GAP with coiled-coil, ANK repeat and PH domain-containing protein 1	SPBC17G9.08c_2	95.9	4e-21	COG5347	pfam01412	ArfGap	Putative GTPase activating protein for Arf. Putative zinc fingers with GTPase activating proteins (GAPs) towards the small GTPase, Arf. The GAP of ARD1 stimulates GTPase hydrolysis for ARD1 but not ARFs.	GO:0016042|lipid catabolic process;	GO:0016020|membrane;GO:0055038|recycling endosome membrane;	GO:0005096|GTPase activator activity;GO:0016787|hydrolase activity;GO:0046872|metal ion binding;GO:0004871|signal transducer activity;	K12489	ACAP; Arf-GAP with coiled-coil, ANK repeat and PH domain-containing protein
ENSGALG00000033171	108	205	371	434.28	393	503	1062	0.70323	-5.07931	0.00399758	0.883841	down	TGM4	protein_coding	chr2:43317611-43328122:-	gi|57530757|ref|NP_001006368.1|	3815	0	protein-glutamine gamma-glutamyltransferase 4 [Gallus gallus]	gi|57530756|ref|NM_001006368.1|	2391	0	Gallus gallus transglutaminase 4 (prostate) (TGM4), mRNA	P49221	682	0	Protein-glutamine gamma-glutamyltransferase 4	.	.	.	.	pfam00868	Transglut_N	Transglutaminase family.	GO:0018149|peptide cross-linking;	GO:0005737|cytoplasm;GO:0070062|extracellular exosome;GO:0031012|extracellular matrix;GO:0005794|Golgi apparatus;	GO:0046872|metal ion binding;GO:0003810|protein-glutamine gamma-glutamyltransferase activity;	K05621	TGM4; transglutaminase 4 [EC:2.3.2.13]
ENSGALG00000007636	46	25	9	16.0769	7	5	3	1.32317	4.04001	0.00417573	0.90065	up	PCK1	protein_coding	chr20:11763683-11771405:-	gi|45382671|ref|NP_990802.1|	3237	0	phosphoenolpyruvate carboxykinase, cytosolic [GTP] [Gallus gallus]	gi|45382670|ref|NM_205471.1|	2711	0	Gallus gallus phosphoenolpyruvate carboxykinase 1 (soluble) (PCK1), mRNA	P05153	1251	0	Phosphoenolpyruvate carboxykinase, cytosolic [GTP]	CPn0851	620	0	COG1274	pfam00821	PEPCK	Phosphoenolpyruvate carboxykinase. Catalyses the formation of phosphoenolpyruvate by decarboxylation of oxaloacetate.	GO:0008343|adult feeding behavior;GO:0007568|aging;GO:0006522|alanine metabolic process;GO:0006531|aspartate metabolic process;GO:0071320|cellular response to cAMP;GO:0071549|cellular response to dexamethasone stimulus;GO:0071361|cellular response to ethanol;GO:0071332|cellular response to fructose stimulus;GO:0071377|cellular response to glucagon stimulus;GO:0042149|cellular response to glucose …	GO:0005829|cytosol;	GO:0050692|DBD domain binding;GO:0051379|epinephrine binding;GO:0005525|GTP binding;GO:0008906|inosine kinase activity;GO:0019157|malate oxidase activity;GO:0030145|manganese ion binding;GO:0003729|mRNA binding;GO:0004613|phosphoenolpyruvate carboxykinase (GTP) activity;GO:0047134|protein-disulfide reductase activity;GO:0043565|sequence-specific DNA binding;	K01596	E4.1.1.32, pckA, PEPCK; phosphoenolpyruvate carboxykinase (GTP) [EC:4.1.1.32]
ENSGALG00000007493	1070	958	830	861.748	825	778	701	1.29727	3.75483	0.00425341	0.90065	up	NSDHL	protein_coding	chr4:11324987-11335529:-	gi|50745878|ref|XP_420279.1|	1717	0	PREDICTED: sterol-4-alpha-carboxylate 3-dehydrogenase, decarboxylating [Gallus gallus]	gi|971392165|ref|XM_420279.4|	1799	0	PREDICTED: Gallus gallus NAD(P) dependent steroid dehydrogenase-like (NSDHL), transcript variant X1, mRNA	Q15738	330	1e-143	Sterol-4-alpha-carboxylate 3-dehydrogenase, decarboxylating	YGL001c	223	1e-65	COG0451	pfam01073	3Beta_HSD	3-beta hydroxysteroid dehydrogenase/isomerase family. The enzyme 3 beta-hydroxysteroid dehydrogenase/5-ene-4-ene isomerase (3 beta-HSD) catalyses the oxidation and isomerization of 5-ene-3 beta-hydroxypregnene and 5-ene-hydroxyandrostene steroid precursors into the corresponding 4-ene-ketosteroids necessary for the formation of all classes of steroid hormones.	GO:0006695|cholesterol biosynthetic process;GO:0001942|hair follicle development;GO:0060716|labyrinthine layer blood vessel development;GO:0007224|smoothened signaling pathway;	GO:0005783|endoplasmic reticulum;GO:0005789|endoplasmic reticulum membrane;GO:0016021|integral component of membrane;GO:0043231|intracellular membrane-bounded organelle;GO:0005811|lipid particle;	GO:0003854|3-beta-hydroxy-delta5-steroid dehydrogenase activity;GO:0000252|C-3 sterol dehydrogenase (C-4 sterol decarboxylase) activity;GO:0047012|sterol-4-alpha-carboxylate 3-dehydrogenase (decarboxylating) activity;	K07748	E1.1.1.170, NSDHL, ERG26; sterol-4alpha-carboxylate 3-dehydrogenase (decarboxylating) [EC:1.1.1.170]
ENSGALG00000017302	294	249	233	328.042	429	424	366	0.749627	-4.15756	0.00426456	0.90065	down	SLCO2B1	protein_coding	chr1:196123765-196155122:-	gi|363729576|ref|XP_417242.3|	3294	0	PREDICTED: solute carrier organic anion transporter family member 2B1 isoform X1 [Gallus gallus]	gi|971379131|ref|XM_015281020.1|	1992	0	PREDICTED: Gallus gallus solute carrier organic anion transporter family, member 2B1 (SLCO2B1), transcript variant X2, mRNA	Q8BXB6	635	0	Solute carrier organic anion transporter family member 2B1	.	.	.	.	pfam03137	OATP	Organic Anion Transporter Polypeptide (OATP) family. This family consists of several eukaryotic Organic-Anion-Transporting Polypeptides (OATPs). Several have been identified mostly in human and rat. Different OATPs vary in tissue distribution and substrate specificity. Since the numbering of different OATPs in particular species was based originally on the order of discovery, similarly numbered O…	GO:0015721|bile acid and bile salt transport;GO:0015711|organic anion transport;GO:0043252|sodium-independent organic anion transport;	GO:0009925|basal plasma membrane;GO:0005887|integral component of plasma membrane;	GO:0015125|bile acid transmembrane transporter activity;GO:0008514|organic anion transmembrane transporter activity;GO:0015347|sodium-independent organic anion transmembrane transporter activity;	K14352	SLCO2B; solute carrier organic anion transporter family, member 2B
ENSGALG00000000364	108	176	64	87.1167	58	63	46	1.42818	5.14181	0.0044264	0.921082	up	STC1	protein_coding	chr22:1150404-1157453:+	gi|513220466|ref|XP_004947617.1|	1267	6e-175	PREDICTED: stanniocalcin-1 isoform X2 [Gallus gallus]	gi|971429825|ref|XM_004947560.2|	744	0	PREDICTED: Gallus gallus stanniocalcin 1 (STC1), transcript variant X2, mRNA	P52823	443	7e-157	Stanniocalcin-1	.	.	.	.	pfam03298	Stanniocalcin	Stanniocalcin family.	GO:0060348|bone development;GO:0006874|cellular calcium ion homeostasis;GO:0071320|cellular response to cAMP;GO:0071385|cellular response to glucocorticoid stimulus;GO:0071456|cellular response to hypoxia;GO:0035988|chondrocyte proliferation;GO:0046697|decidualization;GO:0007566|embryo implantation;GO:0001886|endothelial cell morphogenesis;GO:0003421|growth plate cartilage axis specification;GO:0…	GO:0016324|apical plasma membrane;GO:0005737|cytoplasm;GO:0005615|extracellular space;GO:0005634|nucleus;	.	.	.
ENSGALG00000005352	22	30	23	59.6814	127	147	22	0.729781	-4.54465	0.00461529	0.946469	down	GATA5	protein_coding	chr20:8211124-8221460:-	gi|1169848|sp|P43692.1|GATA5_CHICK	1774	0	RecName: Full=Transcription factor GATA-5; AltName: Full=GATA-binding factor 5	gi|971427350|ref|XM_015296343.1|	1793	0	PREDICTED: Gallus gallus GATA binding protein 5 (GATA5), transcript variant X2, mRNA	P43692	278	2e-89	Transcription factor GATA-5	SPCC1393.08	106	2e-23	COG5641	pfam05349	GATA-N	GATA-type transcription activator, N-terminal. GATA transcription factors mediate cell differentiation in a diverse range of tissues. Mutation are often associated with certain congenital human disorders. The six classical vertebrate GATA proteins, GATA-1 to GATA-6, are highly homologous and have two tandem zinc fingers. The classical GATA transcription factors function transcription activators. …	GO:0048646|anatomical structure formation involved in morphogenesis;GO:0009887|organ morphogenesis;GO:0048468|cell development;GO:0045165|cell fate commitment;GO:0048565|digestive tract development;GO:0007507|heart development;GO:0009888|tissue development;	GO:0005634|nucleus;GO:0005667|transcription factor complex;	GO:0003682|chromatin binding;GO:0001158|enhancer sequence-specific DNA binding;GO:0000977|RNA polymerase II regulatory region sequence-specific DNA binding;GO:0001085|RNA polymerase II transcription factor binding;GO:0001228|transcriptional activator activity, RNA polymerase II transcription regulatory region sequence-specific binding;GO:0008270|zinc ion binding;	.	.
ENSGALG00000004033	153	186	164	142.973	121	119	108	1.38531	4.70209	0.00472799	0.955729	up	GALNT10	protein_coding	chr13:12161431-12237553:-	gi|513206907|ref|XP_004944993.1|	3068	0	PREDICTED: polypeptide N-acetylgalactosaminyltransferase 10 [Gallus gallus]	gi|971418144|ref|XM_004944936.2|	1842	0	PREDICTED: Gallus gallus UDP-N-acetyl-alpha-D-galactosamine:polypeptide N-acetylgalactosaminyltransferase 10 (GalNAc-T10) (GALNT10), mRNA	Q925R7	1081	0	Polypeptide N-acetylgalactosaminyltransferase 10	.	.	.	.	pfam00535	Glycos_transf_2	Glycosyl transferase family 2. Diverse family, transferring sugar from UDP-glucose, UDP-N-acetyl- galactosamine, GDP-mannose or CDP-abequose, to a range of substrates including cellulose, dolichol phosphate and teichoic acids.	GO:0016266|O-glycan processing;	GO:0000139|Golgi membrane;GO:0016021|integral component of membrane;	GO:0030246|carbohydrate binding;GO:0046872|metal ion binding;GO:0004653|polypeptide N-acetylgalactosaminyltransferase activity;	K00710	GALNT; polypeptide N-acetylgalactosaminyltransferase [EC:2.4.1.41]
ENSGALG00000032184	2479	2118	2313	2055.36	2258	1555	1585	1.31815	3.9851	0.00569563	0.999915	up	CSPG5	protein_coding	chr2:841145-846278:+	gi|76364133|sp|Q9DF69.1|CSPG5_CHICK	1359	8e-177	RecName: Full=Chondroitin sulfate proteoglycan 5; AltName: Full=Acidic leucine-rich EGF-like domain-containing brain protein; Contains: RecName: Full=Chondroitin sulfate proteoglycan 5, 38 kDa form; Contains: RecName: Full=Chondroitin sulfate proteoglycan 5, 80 kDa form; Flags: Precursor	gi|45382636|ref|NM_204719.1|	1903	0	Gallus gallus chondroitin sulfate proteoglycan 5 (neuroglycan C) (CSPG5), mRNA	Q9DF69	175	2e-45	Chondroitin sulfate proteoglycan 5	.	.	.	.	pfam06567	Neural_ProG_Cyt	Neural chondroitin sulphate proteoglycan cytoplasmic domain. This family represents the C-terminal cytoplasmic domain of vertebrate neural chondroitin sulphate proteoglycans that contain EGF modules. Evidence has been accumulated to support the idea that neural proteoglycans are involved in various cellular events including mitogenesis, differentiation, axonal outgrowth and synaptogenesis. This d…	GO:0030154|cell differentiation;GO:0007399|nervous system development;GO:0040008|regulation of growth;	GO:0016021|integral component of membrane;GO:0005886|plasma membrane;	.	K08116	CSPG5; chondroitin sulfate proteoglycan 5
ENSGALG00000009560	3412	2712	4156	2950.4	2059	2994	2231	1.3687	4.52801	0.00570016	0.999915	up	MSMO1	protein_coding	chr4:24031390-24037718:+	gi|57530155|ref|NP_001006438.1|	1594	0	methylsterol monooxygenase 1 [Gallus gallus]	gi|57530154|ref|NM_001006438.1|	1715	0	Gallus gallus methylsterol monooxygenase 1 (MSMO1), mRNA	Q5R574	201	1e-141	Methylsterol monooxygenase 1	SPAC630.08c	185	3e-52	COG3000	pfam04116	FA_hydroxylase	Fatty acid hydroxylase superfamily. This superfamily includes fatty acid and carotene hydroxylases and sterol desaturases. Beta-carotene hydroxylase is involved in zeaxanthin synthesis by hydroxylating beta-carotene, but the enzyme may be involved in other pathways. This family includes C-5 sterol desaturase and C-4 sterol methyl oxidase. Members of this family are involved in cholesterol biosynt…	GO:0006633|fatty acid biosynthetic process;GO:0016126|sterol biosynthetic process;	GO:0005789|endoplasmic reticulum membrane;GO:0016021|integral component of membrane;	GO:0000254|C-4 methylsterol oxidase activity;GO:0005506|iron ion binding;	K07750	E1.14.13.72, SC4MOL, ERG25; methylsterol monooxygenase [EC:1.14.13.72]
ENSGALG00000030969	4477	4135	5076	5949.31	8604	8605	5320	0.741483	-4.31515	0.00648385	0.999915	down	CLEC3B	protein_coding	chr2:43249990-43256640:-	gi|45382787|ref|NP_989997.1|	1072	6e-139	tetranectin precursor [Gallus gallus]	gi|45382786|ref|NM_204666.1|	2153	0	Gallus gallus C-type lectin domain family 3, member B (CLEC3B), mRNA	P05452	286	8e-90	Tetranectin	.	.	.	.	pfam00059	Lectin_C	Lectin C-type domain. This family includes both long and short form C-type	GO:0030282|bone mineralization;GO:0071310|cellular response to organic substance;GO:0071560|cellular response to transforming growth factor beta stimulus;GO:0001503|ossification;GO:0002576|platelet degranulation;GO:0010756|positive regulation of plasminogen activation;	GO:0005737|cytoplasm;GO:0070062|extracellular exosome;GO:0005576|extracellular region;GO:0005615|extracellular space;GO:0001652|granular component;GO:0031089|platelet dense granule lumen;	GO:0005509|calcium ion binding;GO:0030246|carbohydrate binding;GO:0008201|heparin binding;GO:0036143|kringle domain binding;	K17520	CLEC3B; C-type lectin domain family 3 member B
ENSGALG00000006486	526	431	387	398.435	371	357	314	1.3175	3.97808	0.00653941	0.999915	up	RPP30	protein_coding	chr6:19626528-19642577:+	gi|118092819|ref|XP_421667.2|	1324	5e-180	PREDICTED: ribonuclease P protein subunit p30 isoform X1 [Gallus gallus]	gi|971402173|ref|XM_421667.5|	1313	0	PREDICTED: Gallus gallus ribonuclease P/MRP 30kDa subunit (RPP30), transcript variant X1, mRNA	Q3SZ21	400	7e-137	Ribonuclease P protein subunit p30	SPAC3A12.04c	123	2e-31	COG1603	pfam01876	RNase_P_p30	RNase P subunit p30. This protein is part of the RNase P complex that is involved in tRNA maturation.	GO:0090502|RNA phosphodiester bond hydrolysis, endonucleolytic;GO:0008033|tRNA processing;	GO:0005655|nucleolar ribonuclease P complex;	GO:0004526|ribonuclease P activity;GO:0003723|RNA binding;	K03539	RPP1, RPP30; ribonuclease P/MRP protein subunit RPP1 [EC:3.1.26.5]
ENSGALG00000000755	465	536	419	421.87	349	371	378	1.31959	4.00093	0.00669949	0.999915	up	ACER3	protein_coding	chr1:193390265-193443628:-	gi|50731474|ref|XP_417279.1|	1322	1e-179	PREDICTED: alkaline ceramidase 3 isoform X1 [Gallus gallus]	gi|971378823|ref|XM_417279.5|	1319	0	PREDICTED: Gallus gallus alkaline ceramidase 3 (ACER3), transcript variant X1, mRNA	Q9NUN7	419	3e-144	Alkaline ceramidase 3	.	.	.	.	pfam05875	Ceramidase	Ceramidase. This family consists of several ceramidases. Ceramidases are enzymes involved in regulating cellular levels of ceramides, sphingoid bases, and their phosphates, EC:3.5.1.23.	GO:0006672|ceramide metabolic process;GO:0071602|phytosphingosine biosynthetic process;GO:0008284|positive regulation of cell proliferation;GO:0030148|sphingolipid biosynthetic process;GO:0046512|sphingosine biosynthetic process;	GO:0005789|endoplasmic reticulum membrane;GO:0030176|integral component of endoplasmic reticulum membrane;GO:0030173|integral component of Golgi membrane;	GO:0070774|phytoceramidase activity;	K04711	ACER3, YDC1; dihydroceramidase [EC:3.5.1.-]
ENSGALG00000015107	1890	1870	1290	1495.13	1262	1383	1247	1.31963	4.00131	0.00688919	0.999915	up	PIP5K1B	protein_coding	chrZ:34474302-34571297:+	gi|71894797|ref|NP_001026593.1|	2687	0	phosphatidylinositol 4-phosphate 5-kinase type-1 beta [Gallus gallus]	gi|113462179|gb|AC188179.3|	3017	0	Gallus gallus BAC clone CH261-191K24 from chromosome z, complete sequence	Q5ZJ58	1034	0	Phosphatidylinositol 4-phosphate 5-kinase type-1 beta	SPAC19G12.14	191	4e-50	COG5253	pfam01504	PIP5K	Phosphatidylinositol-4-phosphate 5-Kinase. This family contains a region from the common kinase core found in the type I phosphatidylinositol-4-phosphate 5-kinase (PIP5K) family as described in. The family consists of various type I, II and III PIP5K enzymes. PIP5K catalyses the formation of phosphoinositol-4,5-bisphosphate via the phosphorylation of phosphatidylinositol-4-phosphate a precursor i…	.	GO:0012505|endomembrane system;GO:0016020|membrane;	GO:0016308|1-phosphatidylinositol-4-phosphate 5-kinase activity;GO:0005524|ATP binding;	K00889	PIP5K; 1-phosphatidylinositol-4-phosphate 5-kinase [EC:2.7.1.68]
ENSGALG00000031531	37	24	128	40.9392	15	7	26	1.3175	3.97805	0.00690001	0.999915	up	ENSGALG00000031531	protein_coding	chrAADN04006621.1:4548-11910:+	gi|971449968|ref|XP_015129696.1|	913	2e-107	PREDICTED: single-stranded DNA-binding protein 4-like [Gallus gallus]	gi|971449967|ref|XM_015274210.1|	811	0	PREDICTED: Gallus gallus single-stranded DNA-binding protein 4-like (LOC107050460), mRNA	.	.	.	.	.	.	.	.	pfam03154	Atrophin-1	Atrophin-1 family. Atrophin-1 is the protein product of the dentatorubral-pallidoluysian atrophy (DRPLA) gene. DRPLA OMIM:125370 is a progressive neurodegenerative disorder. It is caused by the expansion of a CAG repeat in the DRPLA gene on chromosome 12p. This results in an extended polyglutamine region in atrophin-1, that is thought to confer toxicity to the protein, possibly through altering i…	.	.	.	.	.
ENSGALG00000044239	26690	28907	31238	36003.3	43158	50726	37530	0.769842	-3.77367	0.0069666	0.999915	down	ENSGALG00000044239	protein_coding	chrAADN04002522.1:1058-2100:-	.	.	.	.	gi|46240190|emb|CR387431.1|	579	0	Gallus gallus finished cDNA, clone ChEST2g24	.	.	.	.	.	.	.	.	pfam15621	PROL5-SMR	Proline-rich submaxillary gland androgen-regulated family. SMR is a family of proteins found in eukaryotes. The family of SMR proteins is expressed in the submaxillary gland. SMR members may play a role in protection or detoxification.	.	.	.	.	.
ENSGALG00000033790	1879	1944	1783	1698.78	1812	1457	1297	1.28659	3.63557	0.0070964	0.999915	up	MAN2A2	protein_coding	chr10:20112155-20120973:-	gi|363737856|ref|XP_001233608.2|	5892	0	PREDICTED: alpha-mannosidase 2x [Gallus gallus]	gi|971413448|ref|XM_001233607.4|	3921	0	PREDICTED: Gallus gallus mannosidase, alpha, class 2A, member 2 (MAN2A2), transcript variant X1, mRNA	P49641	1663	0	Alpha-mannosidase 2x	MT0676	67.4	4e-10	COG0383	pfam01074	Glyco_hydro_38	Glycosyl hydrolases family 38 N-terminal domain. Glycosyl hydrolases are key enzymes of carbohydrate metabolizm.	GO:0006013|mannose metabolic process;GO:0006491|N-glycan processing;GO:0006517|protein deglycosylation;	GO:0000139|Golgi membrane;GO:0016021|integral component of membrane;	GO:0004559|alpha-mannosidase activity;GO:0030246|carbohydrate binding;GO:0016799|hydrolase activity, hydrolyzing N-glycosyl compounds;GO:0004572|mannosyl-oligosaccharide 1,3-1,6-alpha-mannosidase activity;GO:0008270|zinc ion binding;	K01231	MAN2; alpha-mannosidase II [EC:3.2.1.114]
ENSGALG00000045640	51	38	43	68.9051	68	96	124	0.711939	-4.90175	0.00713414	0.999915	down	ENSGALG00000045640	protein_coding	chrAADN04024605.1:911-5580:-	gi|733928624|ref|XP_010725173.1|	1291	3e-173	PREDICTED: sialoadhesin-like, partial [Meleagris gallopavo]	gi|971452201|ref|XM_015275127.1|	1002	0	PREDICTED: Gallus gallus sialic acid binding Ig-like lectin 1, sialoadhesin (SIGLEC1), partial mRNA	A7LCJ3	258	4e-75	Sialoadhesin	.	.	.	.	pfam13895	Ig_2	Immunoglobulin domain. This domain contains immunoglobulin-like domains.	GO:0007155|cell adhesion;GO:0072583|clathrin-mediated endocytosis;GO:0075512|clathrin-mediated endocytosis of virus by host cell;GO:0050765|negative regulation of phagocytosis;GO:0046718|viral entry into host cell;	GO:0005769|early endosome;GO:0030139|endocytic vesicle;GO:0016021|integral component of membrane;GO:0005770|late endosome;GO:0005886|plasma membrane;	GO:0030246|carbohydrate binding;GO:0001948|glycoprotein binding;GO:0046790|virion binding;GO:0001618|virus receptor activity;	K06548	SN, SIGLEC1; sialoadhesin
ENSGALG00000009730	8	10	13	29.8692	59	86	10	0.762426	-3.91331	0.00720958	0.999915	down	SLC38A4	protein_coding	chr1:31101534-31122087:-	gi|313760563|ref|NP_001186478.1|	2537	0	sodium-coupled neutral amino acid transporter 4 [Gallus gallus]	gi|313760562|ref|NM_001199549.1|	3027	0	Gallus gallus solute carrier family 38, member 4 (SLC38A4), mRNA	Q5RE87	741	0	Sodium-coupled neutral amino acid transporter 4	ECU09g1190	54.3	1e-06	COG0814	pfam01490	Aa_trans	Transmembrane amino acid transporter protein. This transmembrane region is found in many amino acid transporters including UNC-47 and MTR. UNC-47 encodes a vesicular amino butyric acid (GABA) transporter, (VGAT). UNC-47 is predicted to have 10 transmembrane domains. MTR is a N system amino acid transporter system protein involved in methyltryptophan resistance. Other members of this family includ…	GO:0006865|amino acid transport;GO:0006814|sodium ion transport;	GO:0016021|integral component of membrane;GO:0005886|plasma membrane;	GO:0015293|symporter activity;	K14991	SLC38A4, SNAT4; solute carrier family 38 (sodium-coupled neutral amino acid transporter), member 4
ENSGALG00000012020	226	100	247	150.362	121	109	91	1.40369	4.89229	0.00724574	0.999915	up	ENSGALG00000012020	protein_coding	chr5:6805302-6866775:-	gi|971396853|ref|XP_015141814.1|	5550	0	PREDICTED: UPF0606 protein KIAA1549L homolog isoform X6 [Gallus gallus]	gi|971396852|ref|XM_015286328.1|	3447	0	PREDICTED: Gallus gallus KIAA1549-like (KIAA1549L), transcript variant X6, mRNA	Q6ZVL6	1615	0	UPF0606 protein KIAA1549L	.	.	.	.	pfam12877	DUF3827	Domain of unknown function (DUF3827). This family contains the human KIAA1549 protein which has been found to be fused fused to BRAF gene in many cases of pilocytic astrocytomas. The fusion is due mainly to a tandem duplication of 2 Mb at 7q34. Although nothing is known about the function of KIAA1549 protein, the BRAF protein is a well characterized oncoprotein. It is a serine/threonine protein k…	.	GO:0016021|integral component of membrane;	.	.	.
ENSGALG00000012952	159	216	68	104.22	35	33	102	1.36908	4.53212	0.00725882	0.999915	up	ENSGALG00000012952	protein_coding	chr2:75579535-75626939:-	gi|63165|emb|CAA38647.1|	203	5e-18	CAP-23 protein [Gallus gallus]	gi|472824995|ref|NM_204116.2|	978	0	Gallus gallus brain abundant, membrane attached signal protein 1 (BASP1), mRNA	P23614	86.7	2e-18	Brain acid soluble protein 1 homolog	.	.	.	.	pfam05466	BASP1	Brain acid soluble protein 1 (BASP1 protein). This family consists of several brain acid soluble protein 1 (BASP1) or neuronal axonal membrane protein NAP-22. The BASP1 is a neuron enriched Ca(2+)-dependent calmodulin-binding protein of unknown function.	GO:0072112|glomerular visceral epithelial cell differentiation;GO:0045892|negative regulation of transcription, DNA-templated;GO:0021762|substantia nigra development;	GO:0030054|cell junction;GO:0008180|COP9 signalosome;GO:0030863|cortical cytoskeleton;GO:0005737|cytoplasm;GO:0070062|extracellular exosome;GO:0031234|extrinsic component of cytoplasmic side of plasma membrane;GO:0030426|growth cone;GO:0016607|nuclear speck;GO:0005634|nucleus;	GO:0003714|transcription corepressor activity;GO:0044212|transcription regulatory region DNA binding;	K17272	BASP1; brain acid soluble protein 1
ENSGALG00000045246	332	285	337	274.58	215	189	278	1.35547	4.38793	0.00771622	0.999915	up	ENSGALG00000045246	protein_coding	chr9:20588175-20608503:+	gi|971411386|ref|XP_015147184.1|	1743	0	PREDICTED: Golgi integral membrane protein 4 [Gallus gallus]	gi|971411385|ref|XM_015291698.1|	1370	0	PREDICTED: Gallus gallus golgi integral membrane protein 4 (GOLIM4), mRNA	O00461	387	7e-125	Golgi integral membrane protein 4	.	.	.	.	pfam12128	DUF3584	Protein of unknown function (DUF3584). This protein is found in bacteria and eukaryotes. Proteins in this family are typically between 943 to 1234 amino acids in length. This family contains a P-loop motif suggesting it is a nucleotide binding protein. It may be involved in replication.	GO:0006810|transport;	GO:0005801|cis-Golgi network;GO:0030139|endocytic vesicle;GO:0010008|endosome membrane;GO:0005794|Golgi apparatus;GO:0032580|Golgi cisterna membrane;GO:0005796|Golgi lumen;GO:0000139|Golgi membrane;GO:0016021|integral component of membrane;GO:0016020|membrane;GO:0005654|nucleoplasm;GO:0030133|transport vesicle;	.	.	.
ENSGALG00000025774	128	113	132	170.832	174	272	219	0.727364	-4.59251	0.00810215	0.999915	down	ENSGALG00000025774	protein_coding	chr27:3869146-3871830:+	gi|363743434|ref|XP_003642840.1|	1275	4e-171	PREDICTED: homeobox protein Hox-B2 [Gallus gallus]	gi|971435028|ref|XM_003642792.3|	1457	0	PREDICTED: Gallus gallus homeobox B2 (HOXB2), mRNA	P14652	258	2e-79	Homeobox protein Hox-B2	.	.	.	.	pfam00046	Homeobox	Homeobox domain.	GO:0009952|anterior/posterior pattern specification;GO:0008015|blood circulation;GO:0009953|dorsal/ventral pattern formation;GO:0048704|embryonic skeletal system morphogenesis;GO:0021612|facial nerve structural organization;GO:0002011|morphogenesis of an epithelial sheet;GO:0007275|multicellular organismal development;GO:0048857|neural nucleus development;GO:0021569|rhombomere 3 development;GO:00…	GO:0005737|cytoplasm;GO:0005654|nucleoplasm;GO:0005634|nucleus;	GO:0043565|sequence-specific DNA binding;GO:0003700|transcription factor activity, sequence-specific DNA binding;	K09302	HOX_2; homeobox protein HoxA/B2
ENSGALG00000038879	38	38	29	62.2022	99	137	42	0.723498	-4.66939	0.00814822	0.999915	down	ENSGALG00000038879	protein_coding	chrAADN04001262.1:9087-13366:-	gi|118093267|ref|XP_001232694.1|	1460	0	PREDICTED: putative methyltransferase DDB_G0268948 [Gallus gallus]	gi|971443394|ref|XM_001232693.4|	1271	0	PREDICTED: Gallus gallus putative methyltransferase DDB_G0268948 (LOC107048987), mRNA	Q55EX9	102	2e-23	Putative methyltransferase DDB_G0268948	.	.	.	.	pfam08241	Methyltransf_11	Methyltransferase domain. Members of this family are SAM dependent methyltransferases.	GO:0032259|methylation;	GO:0005737|cytoplasm;GO:0045335|phagocytic vesicle;	GO:0008757|S-adenosylmethionine-dependent methyltransferase activity;	.	.
ENSGALG00000022586	4698	2461	2121	4630.8	5306	4210	9486	0.716514	-4.80933	0.00823362	0.999915	down	HPX	protein_coding	chr1:194439299-194442894:+	gi|971378941|ref|XP_015136422.1|	1990	0	PREDICTED: hemopexin [Gallus gallus]	gi|971378940|ref|XM_015280936.1|	1441	0	PREDICTED: Gallus gallus hemopexin (HPX), mRNA	P02790	310	2e-98	Hemopexin	.	.	.	.	pfam00045	Hemopexin	Hemopexin. Hemopexin is a heme-binding protein that transports heme to the liver. Hemopexin-like repeats occur in vitronectin and some matrix metallopeptidases family (matrixins). The HX repeats of some matrixins bind tissue inhibitor of metallopeptidases (TIMPs).	GO:0006879|cellular iron ion homeostasis;GO:0042168|heme metabolic process;GO:0015886|heme transport;GO:0020027|hemoglobin metabolic process;GO:0002925|positive regulation of humoral immune response mediated by circulating immunoglobulin;GO:0002639|positive regulation of immunoglobulin production;GO:0060335|positive regulation of interferon-gamma-mediated signaling pathway;GO:0042511|positive reg…	GO:0072562|blood microparticle;GO:0071682|endocytic vesicle lumen;GO:0070062|extracellular exosome;GO:0005576|extracellular region;GO:0005615|extracellular space;	GO:0015232|heme transporter activity;GO:0046872|metal ion binding;	K18977	HPX; hemopexin [EC:3.2.1.35]
ENSGALG00000009360	141	109	159	208.462	162	398	299	0.716497	-4.80967	0.00828056	0.999915	down	CAPN2	protein_coding	chr3:17691064-17711286:-	gi|209892843|gb|ACI95286.1|	3399	0	CAPN2 [Gallus gallus]	gi|45384177|ref|NM_205080.1|	2568	0	Gallus gallus calpain 2, (m/II) large subunit (CAPN2), mRNA	Q92178	1200	0	Calpain-2 catalytic subunit	.	.	.	.	pfam00648	Peptidase_C2	Calpain family cysteine protease.	GO:0071230|cellular response to amino acid stimulus;GO:0006508|proteolysis;GO:0051493|regulation of cytoskeleton organization;	GO:0005737|cytoplasm;GO:0030425|dendrite;GO:0005886|plasma membrane;	GO:0005509|calcium ion binding;GO:0004198|calcium-dependent cysteine-type endopeptidase activity;GO:1990782|protein tyrosine kinase binding;	K03853	CAPN2; calpain-2 [EC:3.4.22.53]
ENSGALG00000033695	58	28	9	61.8333	88	112	87	0.735579	-4.43048	0.00846889	0.999915	down	CYP26A1	protein_coding	chr6:20555766-20558838:-	gi|47564123|ref|NP_001001129.1|	2370	0	cytochrome P450 26A1 [Gallus gallus]	gi|733897322|ref|XM_010714555.1|	1713	0	PREDICTED: Meleagris gallopavo cytochrome P450 26A1 (LOC100540904), transcript variant X1, mRNA	Q9PUB4	913	0	Cytochrome P450 26A1	slr0574	257	5e-77	COG2124	pfam00067	p450	Cytochrome P450. Cytochrome P450s are haem-thiolate proteins involved in the oxidative degradation of various compounds. They are particularly well known for their role in the degradation of environmental toxins and mutagens. They can be divided into 4 classes, according to the method by which electrons from NAD(P)H are delivered to the catalytic site. Sequence conservation is relatively low with…	GO:0034653|retinoic acid catabolic process;	GO:0005789|endoplasmic reticulum membrane;GO:0031090|organelle membrane;	GO:0020037|heme binding;GO:0005506|iron ion binding;GO:0008401|retinoic acid 4-hydroxylase activity;	K07437	CYP26A; cytochrome P450, family 26, subfamily A
ENSGALG00000036158	9	59	40	21.6775	3	1	12	1.25811	3.31262	0.0087292	0.999915	up	ENSGALG00000036158	protein_coding	chrKQ759462.1:40-3181:+	gi|971422410|ref|XP_015150542.1|	1469	0	PREDICTED: class I histocompatibility antigen, F10 alpha chain-like isoform X1 [Gallus gallus]	gi|27901448|emb|AJ277927.2|	1079	0	Gallus gallus partial Rfp-Y region, Y-Lec1 gene, Y-Lec2 gene, Y-FA gene and truncated Y-FB gene (partial)	P15979	321	9e-100	Class I histocompatibility antigen, F10 alpha chain	.	.	.	.	pfam00129	MHC_I	Class I Histocompatibility antigen, domains alpha 1 and 2.	GO:0002474|antigen processing and presentation of peptide antigen via MHC class I;	GO:0016021|integral component of membrane;GO:0042612|MHC class I protein complex;	.	.	.
ENSGALG00000019304	23	33	31	20.4352	15	7	11	1.35105	4.34085	0.00884562	0.999915	up	ASCL4	protein_coding	chr1:53368976-53369485:-	gi|513159551|ref|XP_004937863.1|	610	1e-77	PREDICTED: achaete-scute homolog 4 [Gallus gallus]	gi|971372418|ref|XM_004937806.2|	383	0	PREDICTED: Gallus gallus achaete-scute family bHLH transcription factor 4 (ASCL4), mRNA	Q6XD76	105	5e-27	Achaete-scute homolog 4	.	.	.	.	pfam00010	HLH	Helix-loop-helix DNA-binding domain.	GO:0006357|regulation of transcription from RNA polymerase II promoter;GO:0043588|skin development;GO:0006351|transcription, DNA-templated;	GO:0090575|RNA polymerase II transcription factor complex;	GO:0000977|RNA polymerase II regulatory region sequence-specific DNA binding;	K09067	ASCL; achaete-scute complex protein
ENSGALG00000000894	597	1446	405	634.519	500	424	379	1.3896	4.74665	0.00888682	0.999915	up	APCDD1	protein_coding	chr2:98537292-98568148:+	gi|61098424|ref|NP_001012959.1|	2733	0	protein APCDD1 precursor [Gallus gallus]	gi|70778813|ref|NM_001012941.2|	5771	0	Gallus gallus adenomatosis polyposis coli down-regulated 1 (APCDD1), mRNA	Q5R2I8	1057	0	Protein APCDD1	.	.	.	.	pfam14921	APCDDC	Adenomatosis polyposis coli down-regulated 1. The domain is duplicated in most members of this family. APCDD is directly regulated by the beta-catenin/Tcf complex, and its elevated expression promotes proliferation of colonic epithelial cells in vitro and in vivo. APCDD1 has an N-terminal signal-peptide and a C-terminal transmembrane region. The domain is rich in cysteines, there being up to 12 s…	GO:0043615|astrocyte cell migration;GO:0030178|negative regulation of Wnt signaling pathway;GO:0016055|Wnt signaling pathway;	GO:0005887|integral component of plasma membrane;	GO:0017147|Wnt-protein binding;	.	.
ENSGALG00000034907	315	291	194	363.613	394	602	418	0.730183	-4.53671	0.00890682	0.999915	down	HOXB5	protein_coding	chr27:3818138-3820558:+	gi|70778859|ref|NP_001020526.1|	1295	4e-175	homeobox protein Hox-B5 [Gallus gallus]	gi|70778858|ref|NM_001025355.1|	1425	0	Gallus gallus homeobox B5 (HOXB5), mRNA	P09067	398	2e-135	Homeobox protein Hox-B5	.	.	.	.	pfam00046	Homeobox	Homeobox domain.	GO:0009653|anatomical structure morphogenesis;GO:0009952|anterior/posterior pattern specification;GO:0048704|embryonic skeletal system morphogenesis;GO:0045446|endothelial cell differentiation;	GO:0005634|nucleus;	GO:0000980|RNA polymerase II distal enhancer sequence-specific DNA binding;GO:0001205|transcriptional activator activity, RNA polymerase II distal enhancer sequence-specific binding;	K09305	HOX_5; homeobox protein HoxA/B/C5
ENSGALG00000028627	2870	2865	2348	2482.99	2527	2102	2168	1.25747	3.3053	0.00913182	0.999915	up	TIMP3	protein_coding	chr1:53145365-53177923:-	gi|45382757|ref|NP_990818.1|	1160	8e-158	metalloproteinase inhibitor 3 precursor [Gallus gallus]	gi|46238898|emb|CR386139.1|	936	0	Gallus gallus finished cDNA, clone ChEST364h2	P26652	451	3e-159	Metalloproteinase inhibitor 3	.	.	.	.	pfam00965	TIMP	Tissue inhibitor of metalloproteinase. Members of this family are common in extracellular regions of vertebrate species	GO:0043086|negative regulation of catalytic activity;GO:0051045|negative regulation of membrane protein ectodomain proteolysis;GO:0010033|response to organic substance;	GO:0005615|extracellular space;GO:0005578|proteinaceous extracellular matrix;	GO:0046872|metal ion binding;GO:0008191|metalloendopeptidase inhibitor activity;GO:0002020|protease binding;	K16866	TIMP3; metalloproteinase inhibitor 3
ENSGALG00000009207	2483	2853	715	1564.2	1158	1104	996	1.38893	4.73972	0.00913677	0.999915	up	TRIM2	protein_coding	chr4:19996054-20033183:+	gi|678215471|gb|KFV82450.1|	4020	0	Tripartite motif-containing protein 2, partial [Struthio camelus australis]	gi|381388749|ref|NM_001257314.1|	2603	0	Gallus gallus tripartite motif containing 2 (TRIM2), mRNA	Q9C040	1505	0	Tripartite motif-containing protein 2	.	.	.	.	pfam00630	Filamin	Filamin/ABP280 repeat.	GO:0043523|regulation of neuron apoptotic process;	GO:0005737|cytoplasm;	GO:0016874|ligase activity;GO:0004842|ubiquitin-protein transferase activity;GO:0008270|zinc ion binding;	K11997	TRIM2_3; tripartite motif-containing protein 2/3
ENSGALG00000005502	38	111	129	63.4261	32	51	8	1.32613	4.07217	0.00920376	0.999915	up	KCNG4	protein_coding	chr11:16888650-16903911:-	gi|118096527|ref|XP_425129.2|	2562	0	PREDICTED: potassium voltage-gated channel subfamily G member 4 [Gallus gallus]	gi|971415001|ref|XM_425129.4|	1536	0	PREDICTED: Gallus gallus potassium voltage-gated channel, subfamily G, member 4 (KCNG4), mRNA	Q8TDN1	658	0	Potassium voltage-gated channel subfamily G member 4	MA2034	66.6	2e-11	COG1226	pfam02214	BTB_2	BTB/POZ domain. In voltage-gated K+ channels this domain is responsible for subfamily-specific assembly of alpha-subunits into functional tetrameric channels. In KCTD1 this domain functions as a transcriptional repressor. It also mediates homomultimerization of KCTD1 and interaction of KCTD1 with the transcription factor AP-2-alpha.	GO:0071805|potassium ion transmembrane transport;GO:0051260|protein homooligomerization;	GO:0005886|plasma membrane;GO:0008076|voltage-gated potassium channel complex;	GO:0005251|delayed rectifier potassium channel activity;GO:0044325|ion channel binding;	K04903	KCNG4; potassium voltage-gated channel subfamily G member 4
ENSGALG00000006202	11	14	14	24.2454	38	44	28	0.732123	-4.49841	0.009267	0.999915	down	SCNN1B	protein_coding	chr14:7001817-7013562:-	gi|971419635|ref|XP_015149983.1|	3558	0	PREDICTED: amiloride-sensitive sodium channel subunit beta isoform X2 [Gallus gallus]	gi|971419634|ref|XM_015294497.1|	2068	0	PREDICTED: Gallus gallus sodium channel, non voltage gated 1 beta subunit (SCNN1B), transcript variant X2, mRNA	K7FQW8	869	0	Amiloride-sensitive sodium channel subunit beta	.	.	.	.	pfam00858	ASC	Amiloride-sensitive sodium channel.	GO:0050891|multicellular organismal water homeostasis;GO:0055078|sodium ion homeostasis;GO:0035725|sodium ion transmembrane transport;	GO:0016324|apical plasma membrane;GO:0030659|cytoplasmic vesicle membrane;GO:0009897|external side of plasma membrane;GO:0070062|extracellular exosome;GO:0005887|integral component of plasma membrane;GO:0034706|sodium channel complex;	GO:0015280|ligand-gated sodium channel activity;	.	.
ENSGALG00000017362	170	129	162	198.008	263	230	250	0.751418	-4.12313	0.00966399	0.999915	down	ENSGALG00000017362	protein_coding	chr13:11459253-11468309:+	gi|770478853|ref|NP_001025788.2|	1413	0	hepatitis A virus cellular receptor 1 isoform 3 precursor [Gallus gallus]	gi|770478856|ref|NM_001305578.1|	3695	0	Gallus gallus hepatitis A virus cellular receptor 1 (HAVCR1), transcript variant 1, mRNA	Q5QNS5	122	1e-28	Hepatitis A virus cellular receptor 1 homolog	.	.	.	.	pfam07679	I-set	Immunoglobulin I-set domain.	GO:0033005|positive regulation of mast cell activation;	GO:0009986|cell surface;GO:0016021|integral component of membrane;	GO:0001786|phosphatidylserine binding;	.	.
ENSGALG00000016943	17	15	11	8.39913	4	0	2	1.24887	3.20627	0.00969942	NA	up	OLFM4	protein_coding	chr1:165561980-165586181:-	gi|94957750|ref|NP_001035553.1|	2599	0	olfactomedin-4 precursor [Gallus gallus]	gi|94957749|ref|NM_001040463.1|	1455	0	Gallus gallus olfactomedin 4 (OLFM4), mRNA	Q6UX06	550	0	Olfactomedin-4	.	.	.	.	pfam02191	OLF	Olfactomedin-like domain.	GO:0007155|cell adhesion;GO:1900026|positive regulation of substrate adhesion-dependent cell spreading;GO:0051260|protein homooligomerization;	GO:0070062|extracellular exosome;GO:0005615|extracellular space;GO:0005739|mitochondrion;GO:0048471|perinuclear region of cytoplasm;GO:0005886|plasma membrane;GO:0042581|specific granule;	GO:0045296|cadherin binding;GO:0003824|catalytic activity;GO:0042803|protein homodimerization activity;	.	.
ENSGALG00000002576	140	112	134	197.853	141	292	383	0.722131	-4.69668	0.00993601	0.999915	down	ASL2	protein_coding	chr19:4919234-4928185:-	gi|971425774|ref|XP_015151222.1|	2563	0	PREDICTED: argininosuccinate lyase isoform X1 [Gallus gallus]	gi|971425773|ref|XM_015295736.1|	1604	0	PREDICTED: Gallus gallus argininosuccinate lyase (ASL2), transcript variant X1, mRNA	P05083	903	0	Argininosuccinate lyase	SPBC1773.14	550	0	COG0165	pfam00206	Lyase_1	Lyase.	GO:0006526|arginine biosynthetic process;GO:0042450|arginine biosynthetic process via ornithine;GO:0006525|arginine metabolic process;GO:0051262|protein tetramerization;	GO:0005829|cytosol;	GO:0004056|argininosuccinate lyase activity;GO:0005212|structural constituent of eye lens;	K01755	argH, ASL; argininosuccinate lyase [EC:4.3.2.1]
ENSGALG00000044254	1	0	1	5.59039	10	12	11	0.815948	-2.93451	0.00999128	NA	down	ENSGALG00000044254	protein_coding	chrKQ759455.1:10602-13052:+	gi|971417222|ref|XP_015149018.1|	3724	0	PREDICTED: protocadherin beta-15-like [Gallus gallus]	gi|971443977|ref|XM_015301875.1|	2419	0	PREDICTED: Gallus gallus protocadherin beta-15-like (LOC107056913), mRNA	Q5DRD3	672	0	Protocadherin beta-15	.	.	.	.	pfam08266	Cadherin_2	Cadherin-like. This cadherin domain is usually the most N-terminal copy of the domain.	GO:0007156|homophilic cell adhesion via plasma membrane adhesion molecules;	GO:0016021|integral component of membrane;GO:0032391|photoreceptor connecting cilium;GO:0005886|plasma membrane;	GO:0005509|calcium ion binding;	K16494	PCDHB; protocadherin beta
ENSGALG00000016635	580	327	663	720.81	1092	998	740	0.731437	-4.51194	0.0101732	0.999915	down	MXRA5	protein_coding	chr1:128366355-128384828:+	gi|971376510|ref|XP_416853.4|	14355	0	PREDICTED: matrix-remodeling-associated protein 5 [Gallus gallus]	gi|971376509|ref|XM_416853.5|	8736	0	PREDICTED: Gallus gallus matrix-remodelling associated 5 (MXRA5), mRNA	Q9NR99	91.3	1e-16	Matrix-remodeling-associated protein 5	.	.	.	.	pfam07679	I-set	Immunoglobulin I-set domain.	.	GO:0070062|extracellular exosome;	.	.	.
ENSGALG00000016026	277	287	322	382.849	416	582	438	0.751061	-4.12997	0.0102383	0.999915	down	ENSGALG00000016026	protein_coding	chr4:89648215-89652544:-	gi|701419145|ref|XP_009973015.1|	958	4e-129	PREDICTED: uncharacterized protein C20orf194-like [Tyto alba]	gi|971396215|ref|XM_015286046.1|	641	0	PREDICTED: Gallus gallus chromosome 4 open reading frame, human C20orf194 (C4H20ORF194), transcript variant X2, mRNA	Q5TEA3	316	1e-98	Uncharacterized protein C20orf194	.	.	.	.	pfam02905	EBV-NA1	Epstein Barr virus nuclear antigen-1, DNA-binding domain. This domain has a ferredoxin-like fold.	GO:0018026|peptidyl-lysine monomethylation;GO:0018023|peptidyl-lysine trimethylation;GO:0042254|ribosome biogenesis;	GO:0005730|nucleolus;	GO:0016279|protein-lysine N-methyltransferase activity;	.	.
ENSGALG00000010752	23	23	24	38.1866	42	56	65	0.725672	-4.6261	0.0103535	0.999915	down	CDCP2	protein_coding	chr8:25223275-25226916:-	gi|513198147|ref|XP_004936863.1|	2948	0	PREDICTED: CUB domain-containing protein 2 isoform X1 [Gallus gallus]	gi|971409198|ref|XM_015291197.1|	1650	0	PREDICTED: Gallus gallus CUB domain containing protein 2 (CDCP2), transcript variant X3, mRNA	Q5VXM1	490	2e-167	CUB domain-containing protein 2	.	.	.	.	pfam00431	CUB	CUB domain.	.	GO:0005576|extracellular region;	.	.	.
ENSGALG00000008589	2012	1782	2046	1787.97	1459	1693	1697	1.26373	3.37692	0.0104401	0.999915	up	GPR1	protein_coding	chr7:12620689-12621741:+	gi|50750316|ref|XP_421955.1|	1732	0	PREDICTED: G-protein coupled receptor 1 isoform X2 [Gallus gallus]	gi|971405021|ref|XM_015289516.1|	1053	0	PREDICTED: Gallus gallus G protein-coupled receptor 1 (GPR1), transcript variant X6, mRNA	Q95LH1	425	1e-146	G-protein coupled receptor 1	.	.	.	.	pfam00001	7tm_1	7 transmembrane receptor (rhodopsin family). This family contains, amongst other G-protein-coupled receptors (GCPRs), members of the opsin family, which have been considered to be typical members of the rhodopsin superfamily. They share several motifs, mainly the seven transmembrane helices, GCPRs of the rhodopsin superfamily. All opsins bind a chromophore, such as 11-cis-retinal. The function of…	.	GO:0016021|integral component of membrane;GO:0005886|plasma membrane;	GO:0004930|G-protein coupled receptor activity;	K04310	GPR1; G protein-coupled receptor 1
ENSGALG00000038527	82	76	76	114.664	107	215	142	0.725354	-4.63243	0.0107379	0.999915	down	CARMIL3	protein_coding	chrKQ759530.1:14681-29334:+	gi|971446931|ref|XP_015128453.1|	2885	0	PREDICTED: leucine-rich repeat-containing protein 16B isoform X2 [Gallus gallus]	gi|971446930|ref|XM_015272967.1|	2122	0	PREDICTED: Gallus gallus leucine-rich repeat-containing protein 16B-like (LOC101749117), transcript variant X2, mRNA	Q3UFQ8	731	0	Capping protein, Arp2/3 and myosin-I linker protein 3	.	.	.	.	pfam07223	DUF1421	Protein of unknown function (DUF1421). This family represents a conserved region approximately 350 residues long within a number of plant proteins of unknown function.	.	GO:0005737|cytoplasm;GO:0005886|plasma membrane;	.	.	.
ENSGALG00000005550	1717	1589	2307	1658.48	1606	1494	1185	1.31964	4.0014	0.0107999	0.999915	up	ST6GAL1	protein_coding	chr9:5237902-5268046:+	gi|971409678|ref|XP_015132309.1|	2242	0	PREDICTED: beta-galactoside alpha-2,6-sialyltransferase 1 isoform X1 [Gallus gallus]	gi|971409683|ref|XM_015276827.1|	2160	0	PREDICTED: Gallus gallus ST6 beta-galactosamide alpha-2,6-sialyltranferase 1 (ST6GAL1), transcript variant X4, mRNA	Q92182	866	0	Beta-galactoside alpha-2,6-sialyltransferase 1	.	.	.	.	pfam00777	Glyco_transf_29	Glycosyltransferase family 29 (sialyltransferase). Members of this family belong to glycosyltransferase family 29.	GO:0006054|N-acetylneuraminate metabolic process;GO:0009311|oligosaccharide metabolic process;GO:0018279|protein N-linked glycosylation via asparagine;GO:0097503|sialylation;	GO:0005576|extracellular region;GO:0032580|Golgi cisterna membrane;GO:0030173|integral component of Golgi membrane;	GO:0003835|beta-galactoside alpha-2,6-sialyltransferase activity;	K00778	SIAT1, ST6GAL1; beta-galactoside alpha-2,6-sialyltransferase (sialyltransferase 1) [EC:2.4.99.1]
ENSGALG00000030729	31	39	27	23.747	13	14	16	1.35746	4.40906	0.0109639	0.999915	up	ENSGALG00000030729	protein_coding	chrAADN04001957.1:14454-19983:+	gi|45384394|ref|NP_990270.1|	1973	0	28S ribosomal protein S30, mitochondrial [Gallus gallus]	gi|971446436|ref|XM_015272733.1|	1750	0	PREDICTED: Gallus gallus 28S ribosomal protein S30, mitochondrial-like (LOC107049346), mRNA	P82924	102	4e-22	28S ribosomal protein S30, mitochondrial	.	.	.	.	pfam07147	PDCD9	Mitochondrial 28S ribosomal protein S30 (PDCD9). This family consists of several eukaryotic mitochondrial 28S ribosomal protein S30 (or programmed cell death protein 9 PDCD9) sequences. The exact function of this family is unknown although it is known to be a component of the mitochondrial ribosome and a component in cellular apoptotic signaling pathways.	GO:0070125|mitochondrial translational elongation;GO:0070124|mitochondrial translational initiation;	GO:0005743|mitochondrial inner membrane;GO:0005840|ribosome;	GO:0044822|poly(A) RNA binding;GO:0003735|structural constituent of ribosome;	K17409	MRPS30; small subunit ribosomal protein S30
ENSGALG00000005826	68	47	61	83.0768	109	128	94	0.729096	-4.55819	0.0110801	0.999915	down	DLEC1	protein_coding	chr2:4698534-4734741:+	gi|513167466|ref|XP_003640722.2|	8586	0	PREDICTED: deleted in lung and esophageal cancer protein 1 isoform X1 [Gallus gallus]	gi|971379329|ref|XM_015281115.1|	2684	0	PREDICTED: Gallus gallus deleted in lung and esophageal cancer 1 (DLEC1), transcript variant X3, mRNA	Q9Y238	1450	0	Deleted in lung and esophageal cancer protein 1	.	.	.	.	pfam04740	LXG	LXG domain of WXG superfamily. This domain is present is the N-terminal region of a group of polymorphic toxin proteins in bacteria. It is predicted to use Type VII secretion pathway to mediate export of bacterial toxins.	GO:0008285|negative regulation of cell proliferation;	GO:0005737|cytoplasm;	.	.	.
ENSGALG00000026542	535	463	482	451.468	394	427	401	1.26705	3.41474	0.011197	0.999915	up	FAM217B	protein_coding	chr20:7061970-7067429:+	gi|513218056|ref|XP_004947135.1|	2421	0	PREDICTED: protein FAM217B isoform X1 [Gallus gallus]	gi|971428193|ref|XM_004947078.2|	3233	0	PREDICTED: Gallus gallus family with sequence similarity 217, member B (FAM217B), transcript variant X1, mRNA	Q9NTX9	199	2e-54	Protein FAM217B	.	.	.	.	pfam15344	FAM217	FAM217 family. This family of proteins is found in eukaryotes. Proteins in this family are typically between 329 and 507 amino acids in length. There is a conserved YPDFLP sequence motif.	GO:0032958|inositol phosphate biosynthetic process;GO:0043647|inositol phosphate metabolic process;GO:0046488|phosphatidylinositol metabolic process;GO:0006468|protein phosphorylation;	GO:0005737|cytoplasm;GO:0005829|cytosol;GO:0005634|nucleus;	GO:0005524|ATP binding;GO:0052836|inositol 5-diphosphate pentakisphosphate 5-kinase activity;GO:0052839|inositol diphosphate tetrakisphosphate kinase activity;GO:0000829|inositol heptakisphosphate kinase activity;GO:0052723|inositol hexakisphosphate 1-kinase activity;GO:0052724|inositol hexakisphosphate 3-kinase activity;GO:0000832|inositol hexakisphosphate 5-kinase activity;GO:0000831|inositol h…	.	.
ENSGALG00000015669	2002	2646	1223	1643.63	1606	1039	1287	1.36302	4.46807	0.0113101	0.999915	up	PTBP3	protein_coding	chrZ:66065527-66114549:+	gi|363744882|ref|XP_424912.3|	2783	0	PREDICTED: polypyrimidine tract-binding protein 3 isoform X1 [Gallus gallus]	gi|971440359|ref|XM_004949515.2|	1840	0	PREDICTED: Gallus gallus polypyrimidine tract binding protein 3 (PTBP3), transcript variant X1, mRNA	O95758	735	0	Polypyrimidine tract-binding protein 3	.	.	.	.	pfam13893	RRM_5	RNA recognition motif. (a.k.a. RRM, RBD, or RNP domain). The RRM motif is probably diagnostic of an RNA binding protein. RRMs are found in a variety of RNA binding proteins, including various hnRNP proteins, proteins implicated in regulation of alternative splicing, and protein components of snRNPs. The motif also appears in a few single stranded DNA binding proteins.	GO:0009653|anatomical structure morphogenesis;GO:0043249|erythrocyte maturation;GO:0006397|mRNA processing;GO:0033119|negative regulation of RNA splicing;GO:0045595|regulation of cell differentiation;GO:0008380|RNA splicing;	GO:0005634|nucleus;	GO:0000166|nucleotide binding;GO:0044822|poly(A) RNA binding;GO:0003723|RNA binding;	K17844	PTBP3, ROD1; polypyrimidine tract-binding protein 3
ENSGALG00000031454	111	97	67	74.796	61	54	56	1.37301	4.57342	0.0114011	0.999915	up	ENSGALG00000031454	protein_coding	chr26:743050-760766:-	gi|929493743|ref|XP_014114434.1|	663	2e-78	PREDICTED: protein phosphatase 1 regulatory subunit 12B isoform X2 [Pseudopodoces humilis]	gi|1003988719|ref|XM_015884836.1|	340	1e-176	PREDICTED: Coturnix japonica protein phosphatase 1 regulatory subunit 12B (PPP1R12B), transcript variant X8, mRNA	O60237	230	2e-69	Protein phosphatase 1 regulatory subunit 12B	all2748	55.8	5e-09	COG0666	pfam12796	Ank_2	Ankyrin repeats (3 copies).	GO:0000086|G2/M transition of mitotic cell cycle;GO:0006937|regulation of muscle contraction;GO:0007165|signal transduction;	GO:0031672|A band;GO:0015629|actin cytoskeleton;GO:0005829|cytosol;GO:0005654|nucleoplasm;GO:0005886|plasma membrane;GO:0030018|Z disc;	GO:0008047|enzyme activator activity;GO:0019208|phosphatase regulator activity;	K12329	PPP1R12B, MYPT2; protein phosphatase 1 regulatory subunit 12B
ENSGALG00000035476	124	115	91	150.563	155	196	234	0.735314	-4.43568	0.0114925	0.999915	down	ENSGALG00000035476	protein_coding	chr13:13459502-13462702:+	gi|118097483|ref|XP_414603.2|	1443	0	PREDICTED: UPF0544 protein C5orf45 homolog isoform X1 [Gallus gallus]	gi|971418220|ref|XM_414603.5|	953	0	PREDICTED: Gallus gallus chromosome 13 open reading frame, human C5orf45 (C13H5ORF45), transcript variant X1, mRNA	Q6NTE8	66.2	9e-11	UPF0544 protein C5orf45	.	.	.	.	pfam09815	XK-related	XK-related protein. Members of this family comprise various XK-related proteins, that are involved in sodium-dependent transport of neutral amino acids or oligopeptides. These proteins are responsible for the Kx blood group system - defects results in McLeod syndrome, an X-linked multi-system disorder characterized by late onset abnormalities in the neuromuscular and hematopoietic systems.	GO:0007596|blood coagulation;GO:0036336|dendritic cell migration;GO:0001771|immunological synapse formation;GO:0061485|memory T cell proliferation;GO:0070233|negative regulation of T cell apoptotic process;GO:0007264|small GTPase mediated signal transduction;	GO:0031252|cell leading edge;GO:0005829|cytosol;GO:0016020|membrane;	GO:0005085|guanyl-nucleotide exchange factor activity;	.	.
ENSGALG00000033351	1503	1019	1975	2052.24	2170	3351	2451	0.736171	-4.41888	0.0116398	0.999915	down	CTHRC1	protein_coding	chr2:130013430-130018289:+	gi|700390992|ref|XP_009935839.1|	887	8e-116	PREDICTED: collagen triple helix repeat-containing protein 1 [Opisthocomus hoazin]	gi|971384766|ref|XM_418373.5|	945	0	PREDICTED: Gallus gallus collagen triple helix repeat containing 1 (CTHRC1), mRNA	Q8CG08	244	1e-77	Collagen triple helix repeat-containing protein 1	.	.	.	.	pfam02995	DUF229	Protein of unknown function (DUF229). Members of this family are uncharacterized. They are 500-1200 amino acids in length and share a long region conservation that probably corresponds to several domains. The Go annotation for the protein indicates that it is involved in nematode larval development and has a positive regulation on growth rate.	GO:0016477|cell migration;GO:0090103|cochlea morphogenesis;GO:0090177|establishment of planar polarity involved in neural tube closure;GO:0060122|inner ear receptor stereocilium organization;GO:0090090|negative regulation of canonical Wnt signaling pathway;GO:0043932|ossification involved in bone remodeling;GO:0045669|positive regulation of osteoblast differentiation;GO:0033690|positive regulatio…	GO:0005581|collagen trimer;GO:0005737|cytoplasm;GO:0005615|extracellular space;GO:0005578|proteinaceous extracellular matrix;	.	.	.
ENSGALG00000045085	214	103	139	238.408	394	160	452	0.728296	-4.57403	0.0116796	0.999915	down	ENSGALG00000045085	protein_coding	chr6:19356961-19360731:+	gi|1000232058|ref|NP_001307351.1|	2323	0	interferon-induced protein with tetratricopeptide repeats 5 [Gallus gallus]	gi|1000232057|ref|NM_001320422.1|	2015	0	Gallus gallus interferon-induced protein with tetratricopeptide repeats 5 (IFIT5), mRNA	Q13325	399	1e-129	Interferon-induced protein with tetratricopeptide repeats 5	MTH1585	51.6	5e-06	COG0457	pfam13424	TPR_12	Tetratricopeptide repeat.	GO:0051607|defense response to virus;GO:0045087|innate immune response;	GO:0015629|actin cytoskeleton;GO:0045177|apical part of cell;GO:0043231|intracellular membrane-bounded organelle;GO:0005886|plasma membrane;GO:0032587|ruffle membrane;	GO:0044822|poly(A) RNA binding;GO:0003723|RNA binding;GO:0003727|single-stranded RNA binding;GO:0000049|tRNA binding;	.	.
ENSGALG00000035108	197	219	143	159.601	135	122	136	1.34808	4.30906	0.011709	0.999915	up	ENSGALG00000035108	protein_coding	chr1:56754302-56787545:-	gi|971372289|ref|XP_015142945.1|	1955	0	PREDICTED: lysine-specific demethylase 7A isoform X1 [Gallus gallus]	gi|971372290|ref|XM_015287467.1|	1168	0	PREDICTED: Gallus gallus lysine (K)-specific demethylase 7A (KDM7A), transcript variant X2, mRNA	Q6ZMT4	719	0	Lysine-specific demethylase 7A	.	.	.	.	pfam00628	PHD	PHD-finger. PHD folds into an interleaved type of Zn-finger chelating 2 Zn ions in a similar manner to that of the RING and FYVE domains. Several PHD fingers have been identified as binding modules of methylated histone H3.	GO:0071557|histone H3-K27 demethylation;GO:0070544|histone H3-K36 demethylation;GO:0033169|histone H3-K9 demethylation;GO:0035574|histone H4-K20 demethylation;GO:0030901|midbrain development;GO:0045893|positive regulation of transcription, DNA-templated;GO:0006351|transcription, DNA-templated;	GO:0005730|nucleolus;GO:0005654|nucleoplasm;GO:0005634|nucleus;	GO:0032452|histone demethylase activity;GO:0071558|histone demethylase activity (H3-K27 specific);GO:0051864|histone demethylase activity (H3-K36 specific);GO:0032454|histone demethylase activity (H3-K9 specific);GO:0035575|histone demethylase activity (H4-K20 specific);GO:0005506|iron ion binding;GO:0035064|methylated histone binding;GO:0016706|oxidoreductase activity, acting on paired donors, w…	K11445	KDM7A, JHDM1D; lysine-specific demethylase 7A [EC:1.14.11.-]
ENSGALG00000037711	547	407	919	935.893	1098	1859	875	0.727509	-4.58962	0.011729	0.999915	down	ENSGALG00000037711	protein_coding	chr12:5870297-5882308:+	gi|971417007|ref|XP_015148926.1|	2162	0	PREDICTED: fibulin-2 [Gallus gallus]	gi|971417018|ref|XM_015293447.1|	1763	0	PREDICTED: Gallus gallus fibulin 2 (FBLN2), transcript variant X7, mRNA	P98095	99.4	3e-20	Fibulin-2	.	.	.	.	pfam07645	EGF_CA	Calcium-binding EGF domain.	GO:0010811|positive regulation of cell-substrate adhesion;	GO:0070062|extracellular exosome;GO:0031012|extracellular matrix;GO:0005576|extracellular region;GO:1903561|extracellular vesicle;GO:0005578|proteinaceous extracellular matrix;	GO:0005509|calcium ion binding;GO:0050840|extracellular matrix binding;GO:0005201|extracellular matrix structural constituent;	K17307	FBLN1_2; fibulin 1/2
ENSGALG00000030649	7	9	25	36.796	15	89	80	0.777119	-3.63792	0.0118642	0.999915	down	ENSGALG00000030649	protein_coding	chr1:169989919-169993797:-	gi|513165463|ref|XP_004938779.1|	947	7e-127	PREDICTED: uncharacterized protein LOC101748311 [Gallus gallus]	gi|971377490|ref|XM_004938722.2|	565	0	PREDICTED: Gallus gallus uncharacterized LOC101748311 (LOC101748311), mRNA	.	.	.	.	.	.	.	.	pfam01071	GARS_A	Phosphoribosylglycinamide synthetase, ATP-grasp (A) domain. Phosphoribosylglycinamide synthetase catalyses the second step in the de novo biosynthesis of purine. The reaction catalysed by Phosphoribosylglycinamide synthetase is the ATP- dependent addition of 5-phosphoribosylamine to glycine to form 5'phosphoribosylglycinamide. This domain is related to the ATP-grasp domain of biotin carboxylase/c…	.	.	.	.	.
ENSGALG00000045557	98	82	96	71.2711	81	33	34	1.36964	4.53797	0.012076	0.999915	up	MTTPL	protein_coding	chr6:11573231-11581841:-	gi|513190807|ref|XP_001232867.3|	4395	0	PREDICTED: microsomal triglyceride transfer protein large subunit-like [Gallus gallus]	gi|971401807|ref|XM_001232866.4|	2731	0	PREDICTED: Gallus gallus microsomal triglyceride transfer protein-like (MTTPL), mRNA	P55157	513	1e-165	Microsomal triglyceride transfer protein large subunit	.	.	.	.	pfam01347	Vitellogenin_N	Lipoprotein amino terminal region. This family contains regions from: Vitellogenin, Microsomal triglyceride transfer protein and apolipoprotein B-100. These proteins are all involved in lipid transport. This family contains the LV1n chain from lipovitellin, that contains two structural domains.	GO:0006629|lipid metabolic process;GO:0042158|lipoprotein biosynthetic process;GO:0015914|phospholipid transport;GO:0034377|plasma lipoprotein particle assembly;GO:0034197|triglyceride transport;	GO:0005783|endoplasmic reticulum;GO:0005788|endoplasmic reticulum lumen;GO:0043235|receptor complex;	GO:0008289|lipid binding;GO:0005319|lipid transporter activity;GO:0005548|phospholipid transporter activity;GO:0046982|protein heterodimerization activity;	K14463	MTTP, MTP; microsomal triglyceride transfer protein large subunit
ENSGALG00000026192	166	182	182	230.083	242	333	290	0.752298	-4.10625	0.0124467	0.999915	down	ST8SIA4	protein_coding	chrZ:50645750-50700107:+	gi|45383568|ref|NP_989614.1|	1901	0	CMP-N-acetylneuraminate-poly-alpha-2,8-sialyltransferase [Gallus gallus]	gi|1004001722|ref|XM_015849477.1|	1632	0	PREDICTED: Coturnix japonica ST8 alpha-N-acetyl-neuraminide alpha-2,8-sialyltransferase 4 (ST8SIA4), mRNA	P61645	699	0	CMP-N-acetylneuraminate-poly-alpha-2,8-sialyltransferase	.	.	.	.	pfam00777	Glyco_transf_29	Glycosyltransferase family 29 (sialyltransferase). Members of this family belong to glycosyltransferase family 29.	GO:0001574|ganglioside biosynthetic process;GO:0006491|N-glycan processing;	GO:0030173|integral component of Golgi membrane;	GO:0003828|alpha-N-acetylneuraminate alpha-2,8-sialyltransferase activity;	K06614	SIAT8D; alpha-N-acetyl-neuraminate alpha-2,8-sialyltransferase (sialyltransferase 8D) [EC:2.4.99.-]
ENSGALG00000016803	128	303	88	131.067	96	60	98	1.35875	4.42279	0.0125186	0.999915	up	ST6GAL2	protein_coding	chr1:135741288-135763494:-	gi|971376781|ref|XP_015133314.1|	2763	0	PREDICTED: beta-galactoside alpha-2,6-sialyltransferase 2 isoform X1 [Gallus gallus]	gi|971376788|ref|XM_015277833.1|	2267	0	PREDICTED: Gallus gallus ST6 beta-galactosamide alpha-2,6-sialyltranferase 2 (ST6GAL2), transcript variant X5, mRNA	Q701R0	1057	0	Beta-galactoside alpha-2,6-sialyltransferase 2	.	.	.	.	pfam00777	Glyco_transf_29	Glycosyltransferase family 29 (sialyltransferase). Members of this family belong to glycosyltransferase family 29.	GO:0009311|oligosaccharide metabolic process;GO:0018279|protein N-linked glycosylation via asparagine;	GO:0032580|Golgi cisterna membrane;GO:0016021|integral component of membrane;	GO:0003835|beta-galactoside alpha-2,6-sialyltransferase activity;	K00779	SIAT2, ST6GAL2; beta-galactoside alpha2,6-sialyltransferase (sialyltransferase 2) [EC:2.4.99.1]
ENSGALG00000005957	185	137	181	251.785	358	177	498	0.729616	-4.54791	0.012557	0.999915	down	SLC6A14	protein_coding	chr4:3062274-3075508:+	gi|363732989|ref|XP_003641183.1|	3114	0	PREDICTED: sodium- and chloride-dependent neutral and basic amino acid transporter B(0+) isoform X1 [Gallus gallus]	gi|971391805|ref|XM_003641135.3|	1923	0	PREDICTED: Gallus gallus solute carrier family 6 (amino acid transporter), member 14 (SLC6A14), transcript variant X1, mRNA	Q9JMA9	868	0	Sodium- and chloride-dependent neutral and basic amino acid transporter B(0+)	MA1518	188	2e-51	COG0733	pfam00209	SNF	Sodium:neurotransmitter symporter family.	GO:0006520|cellular amino acid metabolic process;GO:0009636|response to toxic substance;	GO:0031526|brush border membrane;GO:0070062|extracellular exosome;GO:0005887|integral component of plasma membrane;GO:0031982|vesicle;	GO:0005275|amine transmembrane transporter activity;GO:0015171|amino acid transmembrane transporter activity;GO:0005328|neurotransmitter:sodium symporter activity;	K05038	SLC6A5S; solute carrier family 6 (neurotransmitter transporter, amino acid) member 5/7/9/14
ENSGALG00000041896	1115	1154	677	855.319	720	796	651	1.3289	4.10237	0.0125629	0.999915	up	RFX7	protein_coding	chr10:7711100-7718638:+	gi|971412720|ref|XP_015147354.1|	6053	0	PREDICTED: DNA-binding protein RFX7 isoform X1 [Gallus gallus]	gi|971412721|ref|XM_429081.5|	3892	0	PREDICTED: Gallus gallus regulatory factor X, 7 (RFX7), transcript variant X2, mRNA	Q2KHR2	1734	0	DNA-binding protein RFX7	.	.	.	.	pfam05109	Herpes_BLLF1	Herpes virus major outer envelope glycoprotein (BLLF1). This family consists of the BLLF1 viral late glycoprotein, also termed gp350/220. It is the most abundantly expressed glycoprotein in the viral envelope of the Herpesviruses and is the major antigen responsible for stimulating the production of neutralizing antibodies in vivo.	GO:0006357|regulation of transcription from RNA polymerase II promoter;	GO:0005634|nucleus;	GO:0000978|RNA polymerase II core promoter proximal region sequence-specific DNA binding;GO:0003700|transcription factor activity, sequence-specific DNA binding;	.	.
ENSGALG00000026677	183	141	149	214.82	342	188	308	0.738138	-4.38037	0.0125691	0.999915	down	F10	protein_coding	chr1:137579845-137592401:-	gi|45384308|ref|NP_990353.1|	2414	0	coagulation factor X precursor [Gallus gallus]	gi|45384307|ref|NM_205022.1|	2220	0	Gallus gallus coagulation factor X (F10), mRNA	P25155	932	0	Coagulation factor X	VC1649	128	3e-30	COG5640	pfam00089	Trypsin	Trypsin.	GO:0007596|blood coagulation;GO:0051897|positive regulation of protein kinase B signaling;	GO:0005576|extracellular region;	GO:0005509|calcium ion binding;GO:0005543|phospholipid binding;GO:0004252|serine-type endopeptidase activity;	K01314	F10; coagulation factor X [EC:3.4.21.6]
ENSGALG00000030377	185	167	211	239.364	315	316	260	0.761366	-3.93338	0.0127702	0.999915	down	ENSGALG00000030377	protein_coding	chr26:4904776-4905638:+	gi|363743231|ref|XP_003642798.1|	556	7e-69	PREDICTED: myoD family inhibitor isoform X4 [Gallus gallus]	gi|971433842|ref|XM_003642750.3|	492	0	PREDICTED: Gallus gallus MyoD family inhibitor (MDFI), transcript variant X4, mRNA	Q99750	136	4e-38	MyoD family inhibitor	.	.	.	.	pfam15316	MDFI	MyoD family inhibitor. Members of this family inhibits the transactivation activity of the MyoD family of myogenic factors. They affect axin-mediated regulation of the Wnt and JNK signaling pathways, and regulate expression from viral promoters.	GO:0007257|activation of JUN kinase activity;GO:0042994|cytoplasmic sequestering of transcription factor;GO:0009950|dorsal/ventral axis specification;GO:0009790|embryo development;GO:0048704|embryonic skeletal system morphogenesis;GO:0043392|negative regulation of DNA binding;GO:0000122|negative regulation of transcription from RNA polymerase II promoter;GO:0045892|negative regulation of transcri…	GO:0005737|cytoplasm;GO:0005634|nucleus;	GO:0008134|transcription factor binding;	.	.
ENSGALG00000028876	179	175	149	145.969	131	133	105	1.32957	4.10965	0.0131906	0.999915	up	SNN	protein_coding	chr14:909966-914567:-	gi|926494045|ref|XP_013795657.1|	335	2e-33	PREDICTED: stannin isoform X1 [Apteryx australis mantelli]	gi|971418716|ref|XM_004945089.2|	1892	0	PREDICTED: Gallus gallus stannin (SNN), transcript variant X2, mRNA	Q17Q87	124	5e-32	Stannin	.	.	.	.	pfam09050	SNN_linker	Stannin unstructured linker. Members of this family are unstructured, acting as connectors of the stannin helical domains. They contain a conserved CXC metal-binding motif and a putative 14-3-3-zeta binding domain. Upon coordinating dimethytin, considerable structural or dynamic changes in the flexible loop region of SNN may take place, recruiting other binding partners such as 14-3-3-zeta, and t…	.	GO:0016021|integral component of membrane;GO:0005741|mitochondrial outer membrane;	.	.	.
ENSGALG00000013616	161	91	32	64.4136	27	58	14	1.31101	3.90679	0.0133392	0.999915	up	OPRM1	protein_coding	chr3:50189477-50207468:+	gi|513176531|ref|XP_003641008.2|	1697	0	PREDICTED: mu-type opioid receptor isoform X2 [Gallus gallus]	gi|971388235|ref|XM_003640960.3|	1149	0	PREDICTED: Gallus gallus opioid receptor, mu 1 (OPRM1), transcript variant X2, mRNA	Q95M54	619	0	Mu-type opioid receptor	.	.	.	.	pfam00001	7tm_1	7 transmembrane receptor (rhodopsin family). This family contains, amongst other G-protein-coupled receptors (GCPRs), members of the opsin family, which have been considered to be typical members of the rhodopsin superfamily. They share several motifs, mainly the seven transmembrane helices, GCPRs of the rhodopsin superfamily. All opsins bind a chromophore, such as 11-cis-retinal. The function of…	GO:0007194|negative regulation of adenylate cyclase activity;GO:0043951|negative regulation of cAMP-mediated signaling;GO:0051481|negative regulation of cytosolic calcium ion concentration;GO:0045019|negative regulation of nitric oxide biosynthetic process;GO:0061358|negative regulation of Wnt protein secretion;GO:0007200|phospholipase C-activating G-protein coupled receptor signaling pathway;GO:…	GO:0016021|integral component of membrane;GO:0005886|plasma membrane;	GO:0004979|beta-endorphin receptor activity;GO:0001965|G-protein alpha-subunit binding;GO:0004930|G-protein coupled receptor activity;GO:0038047|morphine receptor activity;GO:0005245|voltage-gated calcium channel activity;	K04215	OPRM1; mu-type opioid receptor
ENSGALG00000017099	200	106	200	245.661	218	365	405	0.732322	-4.49451	0.0134112	0.999915	down	RASL11A	protein_coding	chr1:176331605-176332798:-	gi|118085016|ref|XP_417126.2|	1142	2e-156	PREDICTED: ras-like protein family member 11A [Gallus gallus]	gi|971378212|ref|XM_417126.5|	702	0	PREDICTED: Gallus gallus RAS-like, family 11, member A (RASL11A), mRNA	Q6T310	296	1e-99	Ras-like protein family member 11A	.	.	.	.	pfam00071	Ras	Ras family. Includes sub-families Ras, Rab, Rac, Ral, Ran, Rap Ypt1 and more. Shares P-loop motif with GTP_EFTU, arf and myosin_head. See pfam00009 pfam00025, pfam00063. As regards Rab GTPases, these are important regulators of vesicle formation, motility and fusion. They share a fold in common with all Ras GTPases: this is a six-stranded beta-sheet surrounded by five alpha-helices.	GO:0045943|positive regulation of transcription from RNA polymerase I promoter;GO:0007264|small GTPase mediated signal transduction;GO:0006351|transcription, DNA-templated;	GO:0016020|membrane;GO:0005730|nucleolus;	GO:0005525|GTP binding;	K07852	RASL11A; Ras-like protein family member 11A
ENSGALG00000036838	12	14	12	32.2536	28	116	17	0.778989	-3.60326	0.0135315	0.999915	down	PXDNL	protein_coding	chr20:9238310-9277145:-	gi|363741482|ref|XP_417421.3|	6591	0	PREDICTED: peroxidasin homolog isoform X1 [Gallus gallus]	gi|971428094|ref|XM_015296633.1|	3791	0	PREDICTED: Gallus gallus peroxidasin homolog (Drosophila)-like (PXDNL), transcript variant X3, mRNA	A4IGL7	312	3e-94	Peroxidasin	.	.	.	.	pfam03098	An_peroxidase	Animal haem peroxidase.	GO:0042744|hydrogen peroxide catabolic process;GO:0006979|response to oxidative stress;	GO:0005615|extracellular space;	GO:0020037|heme binding;GO:0046872|metal ion binding;GO:0004601|peroxidase activity;	K19511	PXDN, VPO1; peroxidase [EC:1.11.1.7]
ENSGALG00000010127	4341	3754	3481	3606.91	3279	3295	3472	1.22576	2.93679	0.0136714	0.999915	up	GLO1	protein_coding	chr3:29584916-29591834:+	gi|50740506|ref|XP_419481.1|	966	5e-123	PREDICTED: lactoylglutathione lyase [Gallus gallus]	gi|971387000|ref|XM_419481.5|	1655	0	PREDICTED: Gallus gallus glyoxalase I (GLO1), mRNA	Q6P7Q4	90.5	2e-78	Lactoylglutathione lyase	.	.	.	.	pfam00903	Glyoxalase	Glyoxalase/Bleomycin resistance protein/Dioxygenase superfamily.	GO:0005975|carbohydrate metabolic process;GO:0006749|glutathione metabolic process;GO:0009438|methylglyoxal metabolic process;GO:0043066|negative regulation of apoptotic process;GO:0030316|osteoclast differentiation;GO:0006357|regulation of transcription from RNA polymerase II promoter;	GO:0070062|extracellular exosome;	GO:0004462|lactoylglutathione lyase activity;GO:0008270|zinc ion binding;	K01759	GLO1, gloA; lactoylglutathione lyase [EC:4.4.1.5]
ENSGALG00000012802	24631	17258	26817	20135.7	21732	16347	13688	1.31859	3.98997	0.0138776	0.999915	up	F13A1	protein_coding	chr2:65247235-65305803:+	gi|45382729|ref|NP_990016.1|	3862	0	coagulation factor XIII A chain [Gallus gallus]	gi|45382728|ref|NM_204685.1|	3165	0	Gallus gallus coagulation factor XIII, A1 polypeptide (F13A1), mRNA	P00488	1033	0	Coagulation factor XIII A chain	.	.	.	.	pfam00868	Transglut_N	Transglutaminase family.	GO:0007596|blood coagulation;GO:0018149|peptide cross-linking;GO:0002576|platelet degranulation;	GO:0072562|blood microparticle;GO:0005576|extracellular region;GO:0031093|platelet alpha granule lumen;	GO:0046872|metal ion binding;GO:0003810|protein-glutamine gamma-glutamyltransferase activity;	K03917	F13A1; coagulation factor XIII A1 polypeptide [EC:2.3.2.13]
ENSGALG00000012119	397	724	489	771.213	964	685	1424	0.734744	-4.44686	0.0139509	0.999915	down	MARCO	protein_coding	chr7:28634162-28643201:-	gi|46048900|ref|NP_990067.1|	1757	0	macrophage receptor MARCO [Gallus gallus]	gi|46048899|ref|NM_204736.1|	1739	0	Gallus gallus macrophage receptor with collagenous structure (MARCO), mRNA	Q60754	58.5	1e-07	Macrophage receptor MARCO	.	.	.	.	pfam00530	SRCR	Scavenger receptor cysteine-rich domain. These domains are disulphide rich extracellular domains. These domains are found in several extracellular receptors and may be involved in protein-protein interactions.	GO:0043277|apoptotic cell clearance;GO:0006897|endocytosis;GO:0045087|innate immune response;GO:0006898|receptor-mediated endocytosis;	GO:0005581|collagen trimer;GO:0016021|integral component of membrane;GO:0005886|plasma membrane;	GO:0005044|scavenger receptor activity;	K13884	MARCO; macrophage receptor with collagenous structure
ENSGALG00000010811	5152	7375	3141	4398.46	4292	3027	3242	1.35229	4.35409	0.0140169	0.999915	up	LGMN	protein_coding	chr5:44854617-44879390:-	gi|50748618|ref|XP_421328.1|	2256	0	PREDICTED: legumain [Gallus gallus]	gi|971400134|ref|XM_421328.5|	2079	0	PREDICTED: Gallus gallus legumain (LGMN), transcript variant X3, mRNA	Q95M12	378	6e-178	Legumain	YDR331w	109	7e-25	COG5206	pfam01650	Peptidase_C13	Peptidase C13 family. Members of this family are asparaginyl peptidases. The blood fluke parasite Schistosoma mansoni has at least five Clan CA cysteine peptidases in its digestive tract including cathepsins B (2 isoforms), C, F and L. All have been recombinantly expressed as active enzymes, albeit in various stages of activation. In addition, a Clan CD peptidase, termed asparaginyl endopeptidase…	GO:1901185|negative regulation of ERBB signaling pathway;GO:0006508|proteolysis;GO:0051603|proteolysis involved in cellular protein catabolic process;GO:0032801|receptor catabolic process;GO:0003014|renal system process;GO:0006624|vacuolar protein processing;	GO:0005764|lysosome;	GO:0004197|cysteine-type endopeptidase activity;	K01369	LGMN; legumain [EC:3.4.22.34]
ENSGALG00000042030	528	427	825	800.11	959	992	1125	0.744408	-4.25835	0.0140777	0.999915	down	ENSGALG00000042030	protein_coding	chr1:195843387-195849355:-	gi|971379097|ref|XP_417248.5|	2621	0	PREDICTED: prolyl 4-hydroxylase subunit alpha-3 isoform X1 [Gallus gallus]	gi|971379096|ref|XM_417248.5|	1759	0	PREDICTED: Gallus gallus prolyl 4-hydroxylase, alpha polypeptide III (P4HA3), transcript variant X1, mRNA	Q75UG4	699	0	Prolyl 4-hydroxylase subunit alpha-3	.	.	.	.	pfam08336	P4Ha_N	Prolyl 4-Hydroxylase alpha-subunit, N-terminal region. The members of this family are eukaryotic proteins, and include all three isoforms of the prolyl 4-hydroxylase alpha subunit. This enzyme (EC:1.14.11.2) is important in the post-translational modification of collagen, as it catalyses the formation of 4-hydroxyproline. In vertebrates, the complete enzyme is an alpha2-beta2 tetramer; the beta-s…	.	GO:0005788|endoplasmic reticulum lumen;	GO:0005506|iron ion binding;GO:0031418|L-ascorbic acid binding;GO:0016702|oxidoreductase activity, acting on single donors with incorporation of molecular oxygen, incorporation of two atoms of oxygen;GO:0004656|procollagen-proline 4-dioxygenase activity;	K00472	E1.14.11.2; prolyl 4-hydroxylase [EC:1.14.11.2]
ENSGALG00000010160	79	87	122	77.7164	50	74	48	1.36328	4.47085	0.0141205	0.999915	up	DMRT1	protein_coding	chrZ:25948640-26005257:+	gi|384872329|sp|Q9PTQ7.2|DMRT1_CHICK	1138	2e-151	RecName: Full=Doublesex- and mab-3-related transcription factor 1	gi|289707716|gb|GU396269.1|	1115	0	Gallus gallus DMRT1 isoform b mRNA, complete cds, alternatively spliced	Q9PTQ7	408	3e-139	Doublesex- and mab-3-related transcription factor 1	.	.	.	.	pfam00751	DM	DM DNA binding domain. The DM domain is named after dsx and mab-3. dsx contains a single amino-terminal DM domain, whereas mab-3 contains two amino-terminal domains. The DM domain has a pattern of conserved zinc chelating residues C2H2C4. The dsx DM domain has been shown to dimerise and bind palindromic DNA.	GO:0030154|cell differentiation;GO:0030238|male sex determination;GO:0072520|seminiferous tubule development;GO:0007548|sex differentiation;GO:0006351|transcription, DNA-templated;	GO:0005634|nucleus;	GO:0000987|core promoter proximal region sequence-specific DNA binding;GO:0046872|metal ion binding;GO:0042803|protein homodimerization activity;GO:0003700|transcription factor activity, sequence-specific DNA binding;	.	.
ENSGALG00000012155	19	20	28	42.969	97	24	77	0.753472	-4.08373	0.0142625	0.999915	down	EGF	protein_coding	chr4:58394125-58445817:-	gi|47604934|ref|NP_001001292.1|	6558	0	pro-epidermal growth factor precursor [Gallus gallus]	gi|47604933|ref|NM_001001292.1|	3866	0	Gallus gallus epidermal growth factor (EGF), mRNA	P01133	1199	0	Pro-epidermal growth factor	.	.	.	.	pfam12947	EGF_3	EGF domain. This family includes a variety of EGF-like domain homologues. This family includes the C-terminal domain of the malaria parasite MSP1 protein.	GO:0000187|activation of MAPK activity;GO:0000186|activation of MAPKK activity;GO:0001525|angiogenesis;GO:0048754|branching morphogenesis of an epithelial tube;GO:0060070|canonical Wnt signaling pathway;GO:0006260|DNA replication;GO:0007173|epidermal growth factor receptor signaling pathway;GO:0038128|ERBB2 signaling pathway;GO:0070371|ERK1 and ERK2 cascade;GO:0060749|mammary gland alveolus devel…	GO:0070062|extracellular exosome;GO:0005576|extracellular region;GO:0005615|extracellular space;GO:0016021|integral component of membrane;GO:0005765|lysosomal membrane;GO:0005886|plasma membrane;GO:0031093|platelet alpha granule lumen;GO:0043235|receptor complex;	GO:0005509|calcium ion binding;GO:0005154|epidermal growth factor receptor binding;GO:0008083|growth factor activity;GO:0046934|phosphatidylinositol-4,5-bisphosphate 3-kinase activity;GO:0004713|protein tyrosine kinase activity;GO:0005088|Ras guanyl-nucleotide exchange factor activity;GO:0030297|transmembrane receptor protein tyrosine kinase activator activity;GO:0042813|Wnt-activated receptor ac…	K04357	EGF; epidermal growth factor
ENSGALG00000045552	99	127	50	71.8706	58	46	47	1.35937	4.42939	0.0144456	0.999915	up	ENSGALG00000045552	protein_coding	chr19:37973-39131:+	gi|50797119|ref|XP_423923.1|	358	8e-42	PREDICTED: N-alpha-acetyltransferase 38, NatC auxiliary subunit isoform X2 [Gallus gallus]	gi|971426130|ref|XM_015295889.1|	291	1e-149	PREDICTED: Gallus gallus N-alpha-acetyltransferase 38, NatC auxiliary subunit-like (LOC107054771), transcript variant X2, mRNA	Q9D2U5	112	3e-31	N-alpha-acetyltransferase 38, NatC auxiliary subunit	.	.	.	.	pfam01423	LSM	LSM domain. The LSM domain contains Sm proteins as well as other related LSM (Like Sm) proteins. The U1, U2, U4/U6, and U5 small nuclear ribonucleoprotein particles (snRNPs) involved in pre-mRNA splicing contain seven Sm proteins (B/B', D1, D2, D3, E, F and G) in common, which assemble around the Sm site present in four of the major spliceosomal small nuclear RNAs. The U6 snRNP binds to the LSM (…	GO:0043066|negative regulation of apoptotic process;	GO:0005737|cytoplasm;GO:0031417|NatC complex;GO:0005634|nucleus;GO:0005844|polysome;	.	.	.
ENSGALG00000034134	776	766	734	681.629	750	484	570	1.29188	3.69471	0.0144758	0.999915	up	ENSGALG00000034134	protein_coding	chr18:79958-84622:+	gi|71897351|ref|NP_001025866.1|	2555	0	zinc finger protein 302 [Gallus gallus]	gi|71897350|ref|NM_001030695.1|	3134	0	Gallus gallus zinc finger protein 302 (ZNF302), mRNA	Q99676	66.6	1e-09	Zinc finger protein 184	.	.	.	.	pfam01352	KRAB	KRAB box. The KRAB domain (or Kruppel-associated box) is present in about a third of zinc finger proteins containing C2H2 fingers. The KRAB domain is found to be involved in protein-protein interactions. The KRAB domain is generally encoded by two exons. The regions coded by the two exons are known as KRAB-A and KRAB-B. The A box plays an important role in repression by binding to corepressors, w…	GO:0006355|regulation of transcription, DNA-templated;GO:0006351|transcription, DNA-templated;	GO:0005634|nucleus;	GO:0003677|DNA binding;GO:0008270|zinc ion binding;	K09228	KRAB; KRAB domain-containing zinc finger protein
ENSGALG00000043724	862	1192	557	741.173	568	642	594	1.34407	4.26604	0.0146537	0.999915	up	NFX1	protein_coding	chr2:55550682-55599682:+	gi|513170146|ref|XP_004935125.1|	4345	0	PREDICTED: transcriptional repressor NF-X1 isoform X1 [Gallus gallus]	gi|971382119|ref|XM_015275918.1|	2546	0	PREDICTED: Gallus gallus nuclear transcription factor, X-box binding 1 (NFX1), transcript variant X3, mRNA	A6QLA0	1169	0	Transcriptional repressor NF-X1	.	.	.	.	pfam01424	R3H	R3H domain. The name of the R3H domain comes from the characteristic spacing of the most conserved arginine and histidine residues. The function of the domain is predicted to be binding ssDNA.	GO:0045347|negative regulation of MHC class II biosynthetic process;GO:0000122|negative regulation of transcription from RNA polymerase II promoter;GO:0006366|transcription from RNA polymerase II promoter;	GO:0005737|cytoplasm;GO:0005730|nucleolus;GO:0005634|nucleus;GO:0005886|plasma membrane;	GO:0016874|ligase activity;GO:0044822|poly(A) RNA binding;GO:0000977|RNA polymerase II regulatory region sequence-specific DNA binding;GO:0001078|transcriptional repressor activity, RNA polymerase II core promoter proximal region sequence-specific binding;GO:0008270|zinc ion binding;	K12236	NFX1; transcriptional repressor NF-X1
ENSGALG00000014729	100	52	64	103.724	123	122	172	0.735471	-4.43259	0.0147057	0.999915	down	DEPDC1B	protein_coding	chrZ:18855454-18874738:-	gi|57530823|ref|NP_001006576.1|	2664	0	DEP domain-containing protein 1B [Gallus gallus]	gi|53130263|emb|AJ719802.1|	2726	0	Gallus gallus mRNA for hypothetical protein, clone 6k16	Q5ZLD2	1028	0	DEP domain-containing protein 1B	.	.	.	.	pfam00610	DEP	Domain found in Dishevelled, Egl-10, and Pleckstrin (DEP). The DEP domain is responsible for mediating intracellular protein targeting and regulation of protein stability in the cell. The DEP domain is present in a number of signaling molecules, including Regulator of G protein Signaling (RGS) proteins, and has been implicated in membrane targeting. New findings in yeast, however, demonstrate a m…	GO:0035556|intracellular signal transduction;	GO:0005622|intracellular;	GO:0005096|GTPase activator activity;	.	.
ENSGALG00000009378	431	404	389	375.318	346	349	328	1.25539	3.28134	0.0148193	0.999915	up	PDGFC	protein_coding	chr4:21350186-21465992:+	gi|45382629|ref|NP_990052.1|	1671	0	platelet-derived growth factor C precursor [Gallus gallus]	gi|402692064|ref|NM_204721.2|	1646	0	Gallus gallus platelet derived growth factor C (PDGFC), mRNA	Q9I946	648	0	Platelet-derived growth factor C	.	.	.	.	pfam00431	CUB	CUB domain.	GO:0007171|activation of transmembrane receptor protein tyrosine kinase activity;GO:0009887|organ morphogenesis;GO:0007596|blood coagulation;GO:0060348|bone development;GO:0071230|cellular response to amino acid stimulus;GO:0048565|digestive tract development;GO:0009790|embryo development;GO:0048008|platelet-derived growth factor receptor signaling pathway;GO:0051781|positive regulation of cell d…	GO:0009986|cell surface;GO:0005737|cytoplasm;GO:0070062|extracellular exosome;GO:0005615|extracellular space;GO:0005886|plasma membrane;	GO:0005161|platelet-derived growth factor receptor binding;	K05450	PDGFC_D; platelet derived growth factor C/D
ENSGALG00000012056	14	18	13	28.0169	64	24	40	0.752139	-4.10928	0.0148593	0.999915	down	ENSGALG00000012056	protein_coding	chr1:50333673-50345718:-	gi|363727856|ref|XP_001234082.2|	703	5e-144	PREDICTED: GRB2-related adapter protein 2 [Gallus gallus]	gi|971372646|ref|XM_004937732.2|	1858	0	PREDICTED: Gallus gallus GRB2-related adaptor protein 2 (GRAP2), transcript variant X2, mRNA	O75791	125	4e-30	GRB2-related adapter protein 2	.	.	.	.	pfam00017	SH2	SH2 domain.	GO:0007267|cell-cell signaling;GO:0038095|Fc-epsilon receptor signaling pathway;GO:0007265|Ras protein signal transduction;GO:0031295|T cell costimulation;GO:0050852|T cell receptor signaling pathway;	GO:0005737|cytoplasm;GO:0005829|cytosol;GO:0005768|endosome;GO:0005654|nucleoplasm;GO:0005634|nucleus;	GO:0005070|SH3/SH2 adaptor activity;	K07366	GRAP2, GADS; GRB2-related adaptor protein 2
ENSGALG00000029624	255	304	239	332.073	390	424	401	0.775067	-3.67607	0.0150548	0.999915	down	DHRS4	protein_coding	chrKQ759530.1:7499-10913:-	gi|459683873|ref|NP_001264054.1|	1397	0	dehydrogenase/reductase SDR family member 4 [Gallus gallus]	gi|459683872|ref|NM_001277125.1|	1414	0	Gallus gallus dehydrogenase/reductase (SDR family) member 4 (DHRS4), mRNA	Q9GKX2	311	2e-101	Dehydrogenase/reductase SDR family member 4 (Fragment)	.	.	.	.	pfam13561	adh_short_C2	Enoyl-(Acyl carrier protein) reductase.	.	GO:0005739|mitochondrion;GO:0005777|peroxisome;	GO:0004090|carbonyl reductase (NADPH) activity;	.	.
ENSGALG00000015075	662	477	454	666.56	989	782	698	0.768934	-3.79069	0.0150735	0.999915	down	ENSGALG00000015075	protein_coding	chr1:80638660-80648642:-	gi|648215810|ref|NP_001280239.1|	1707	0	beta-1,3-glucuronyltransferase 1-like [Gallus gallus]	gi|971374015|ref|XM_416565.4|	4186	0	PREDICTED: Gallus gallus beta-1,3-glucuronyltransferase 1-like (LOC408180), transcript variant X1, mRNA	Q5CB03	416	8e-132	Galactosylgalactosylxylosylprotein 3-beta-glucuronosyltransferase 1	.	.	.	.	pfam03360	Glyco_transf_43	Glycosyltransferase family 43.	GO:0005975|carbohydrate metabolic process;GO:0030204|chondroitin sulfate metabolic process;GO:0050650|chondroitin sulfate proteoglycan biosynthetic process;GO:0006486|protein glycosylation;	GO:0005576|extracellular region;GO:0000139|Golgi membrane;GO:0016021|integral component of membrane;	GO:0015018|galactosylgalactosylxylosylprotein 3-beta-glucuronosyltransferase activity;GO:0046872|metal ion binding;	K00735	B3GAT1; galactosylgalactosylxylosylprotein 3-beta-glucuronosyltransferase 1 [EC:2.4.1.135]
ENSGALG00000015399	545	546	331	409.669	342	295	388	1.3294	4.10772	0.0152905	0.999915	up	FUT10	protein_coding	chrZ:53857420-53868117:+	gi|742068527|ref|NP_989761.2|	2525	0	alpha-(1,3)-fucosyltransferase 10 [Gallus gallus]	gi|971439560|ref|XM_015280410.1|	1799	0	PREDICTED: Gallus gallus fucosyltransferase 10 (alpha (1,3) fucosyltransferase) (FUT10), transcript variant X1, mRNA	Q8AWB5	99.8	6e-21	Alpha-(1,3)-fucosyltransferase 10	.	.	.	.	pfam00852	Glyco_transf_10	Glycosyltransferase family 10 (fucosyltransferase). This family of Fucosyltransferases are the enzymes transferring fucose from GDP-Fucose to GlcNAc in an alpha1,3 linkage. This family is know as glycosyltransferase family 10.	GO:0006486|protein glycosylation;	GO:0032580|Golgi cisterna membrane;GO:0016021|integral component of membrane;	GO:0046920|alpha-(1->3)-fucosyltransferase activity;	.	.
ENSGALG00000017052	6872	9557	2171	4876.48	3976	3499	2937	1.35602	4.39381	0.0154766	0.999915	up	CCNA1	protein_coding	chr1:172568581-172574262:-	gi|50730955|ref|XP_417097.1|	2066	0	PREDICTED: cyclin-A1 [Gallus gallus]	gi|971378065|ref|XM_004938747.2|	1500	0	PREDICTED: Gallus gallus cyclin A1 (CCNA1), transcript variant X1, mRNA	Q6AY13	530	0	Cyclin-A1	YLR210w	174	3e-47	COG5024	pfam00134	Cyclin_N	Cyclin, N-terminal domain. Cyclins regulate cyclin dependent kinases (CDKs). Human cyclin-O is a Uracil-DNA glycosylase that is related to other cyclins. Cyclins contain two domains of similar all-alpha fold, of which this family corresponds with the N-terminal domain.	GO:0051301|cell division;GO:0007067|mitotic nuclear division;	GO:0015630|microtubule cytoskeleton;GO:0005634|nucleus;	.	K06627	CCNA; cyclin A
ENSGALG00000001802	675	660	482	542.104	454	533	439	1.29238	3.70029	0.0156507	0.999915	up	JMJD6	protein_coding	chr18:4287924-4299050:+	gi|768375967|ref|XP_011585495.1|	2035	0	PREDICTED: bifunctional arginine demethylase and lysyl-hydroxylase JMJD6 isoform X1 [Aquila chrysaetos canadensis]	gi|71897114|ref|NM_001030703.1|	4852	0	Gallus gallus jumonji domain containing 6 (JMJD6), mRNA	Q5ZMK5	778	0	Bifunctional arginine demethylase and lysyl-hydroxylase JMJD6	.	.	.	.	pfam02373	JmjC	JmjC domain, hydroxylase. The JmjC domain belongs to the Cupin superfamily. JmjC-domain proteins may be protein hydroxylases that catalyse a novel histone modification. This is confirmed to be a hydroxylase: the human JmjC protein named Tyw5p unexpectedly acts in the biosynthesis of a hypermodified nucleoside, hydroxy-wybutosine, in tRNA-Phe by catalyzing hydroxylation.	GO:0030154|cell differentiation;GO:0006397|mRNA processing;GO:0018395|peptidyl-lysine hydroxylation to 5-hydroxy-L-lysine;GO:0048024|regulation of mRNA splicing, via spliceosome;GO:0006355|regulation of transcription, DNA-templated;GO:0008380|RNA splicing;GO:0002040|sprouting angiogenesis;GO:0006351|transcription, DNA-templated;	GO:0005730|nucleolus;GO:0005654|nucleoplasm;	GO:0033746|histone demethylase activity (H3-R2 specific);GO:0033749|histone demethylase activity (H4-R3 specific);GO:0046872|metal ion binding;GO:0070815|peptidyl-lysine 5-dioxygenase activity;GO:0003727|single-stranded RNA binding;	K11323	JMJD6; histone arginine demethylase JMJD6 [EC:1.14.11.-]
ENSGALG00000014561	467	513	409	572.86	660	640	782	0.780376	-3.5776	0.0156696	0.999915	down	PTPN6	protein_coding	chr1:77339324-77348760:+	gi|71895573|ref|NP_001026655.1|	3080	0	tyrosine-protein phosphatase non-receptor type 6 [Gallus gallus]	gi|53127417|emb|AJ719433.1|	2654	0	Gallus gallus mRNA for hypothetical protein, clone 2e14	P29350	994	0	Tyrosine-protein phosphatase non-receptor type 6	SPAC26F1.10c	144	2e-35	COG5599	pfam00102	Y_phosphatase	Protein-tyrosine phosphatase.	GO:0033277|abortive mitotic cell cycle;GO:0006915|apoptotic process;GO:0050853|B cell receptor signaling pathway;GO:0030154|cell differentiation;GO:0008283|cell proliferation;GO:0007186|G-protein coupled receptor signaling pathway;GO:0002244|hematopoietic progenitor cell differentiation;GO:0035556|intracellular signal transduction;GO:0050900|leukocyte migration;GO:0035855|megakaryocyte developmen…	GO:0042105|alpha-beta T cell receptor complex;GO:0005911|cell-cell junction;GO:0005737|cytoplasm;GO:0005829|cytosol;GO:0070062|extracellular exosome;GO:0016020|membrane;GO:0005730|nucleolus;GO:0005634|nucleus;	GO:0019901|protein kinase binding;GO:0004725|protein tyrosine phosphatase activity;GO:0005001|transmembrane receptor protein tyrosine phosphatase activity;	K05697	PTPN6, SHP-1; tyrosine-protein phosphatase non-receptor type 6 [EC:3.1.3.48]
ENSGALG00000041662	93	52	50	49.424	45	35	20	1.34743	4.30208	0.0158634	0.999915	up	OPN4-1	protein_coding	chr4:37518222-37532248:+	gi|971392923|ref|XP_015131600.1|	2819	0	PREDICTED: photopigment melanopsin-like isoform X1 [Gallus gallus]	gi|971392936|ref|XR_001463429.1|	1715	0	PREDICTED: Gallus gallus photopigment melanopsin-like (OPN4-1), transcript variant X8, misc_RNA	Q4U4D2	671	0	Melanopsin	.	.	.	.	pfam00001	7tm_1	7 transmembrane receptor (rhodopsin family). This family contains, amongst other G-protein-coupled receptors (GCPRs), members of the opsin family, which have been considered to be typical members of the rhodopsin superfamily. They share several motifs, mainly the seven transmembrane helices, GCPRs of the rhodopsin superfamily. All opsins bind a chromophore, such as 11-cis-retinal. The function of…	GO:0007602|phototransduction;GO:0018298|protein-chromophore linkage;GO:0007601|visual perception;	GO:0016021|integral component of membrane;	GO:0004930|G-protein coupled receptor activity;GO:0009881|photoreceptor activity;	.	.
ENSGALG00000008160	875	716	600	661.575	579	610	584	1.27333	3.48604	0.0159288	0.999915	up	CNNM2	protein_coding	chr6:23400232-23499498:+	gi|971402919|ref|XP_426532.4|	3995	0	PREDICTED: metal transporter CNNM2 isoform X1 [Gallus gallus]	gi|971402918|ref|XM_426532.5|	2682	0	PREDICTED: Gallus gallus cyclin M2 (CNNM2), transcript variant X1, mRNA	Q9H8M5	1251	0	Metal transporter CNNM2	YOL060c_1	205	4e-57	COG1253	pfam01595	DUF21	Domain of unknown function DUF21. This transmembrane region has no known function. Many of the sequences in this family are annotated as hemolysins, however this is due to a similarity to Treponema hyodysenteriae hemolysin C that does not contain this domain. This domain is found in the N-terminus of the proteins adjacent to two intracellular CBS domains pfam00571.	GO:0010960|magnesium ion homeostasis;GO:0015693|magnesium ion transport;	GO:0016323|basolateral plasma membrane;GO:0016021|integral component of membrane;	GO:0005524|ATP binding;GO:0015095|magnesium ion transmembrane transporter activity;	K16302	CNNM; metal transporter CNNM
ENSGALG00000037050	66	58	19	78.3946	139	121	80	0.743562	-4.27475	0.0160173	0.999915	down	FABP3	protein_coding	chr23:593369-596671:-	gi|399513978|gb|AFP43354.1|	682	5e-88	heart fatty acid binding protein [Gallus gallus]	gi|46018773|emb|BX935814.2|	651	0	Gallus gallus finished cDNA, clone ChEST164d23	P07483	218	3e-70	Fatty acid-binding protein, heart	.	.	.	.	pfam00061	Lipocalin	Lipocalin / cytosolic fatty-acid binding protein family. Lipocalins are transporters for small hydrophobic molecules, such as lipids, steroid hormones, bilins, and retinoids. The family also encompasses the enzyme prostaglandin D synthase (EC:5.3.99.2). Alignment subsumes both the lipocalin and fatty acid binding protein signatures from PROSITE. This is supported on structural and functional grou…	GO:0006635|fatty acid beta-oxidation;GO:0006631|fatty acid metabolic process;GO:0015909|long-chain fatty acid transport;GO:0042493|response to drug;GO:0070542|response to fatty acid;GO:0032868|response to insulin;	GO:0005737|cytoplasm;GO:0005829|cytosol;GO:0070062|extracellular exosome;GO:0005615|extracellular space;GO:0016528|sarcoplasm;	GO:0005504|fatty acid binding;GO:0050543|icosatetraenoic acid binding;GO:0005324|long-chain fatty acid transporter activity;GO:0070538|oleic acid binding;	K08752	FABP3; fatty acid-binding protein 3, muscle and heart
ENSGALG00000000452	187	176	139	143.893	103	115	138	1.33186	4.13443	0.0163139	0.999915	up	ENSGALG00000000452	protein_coding	chr22:1278137-1284564:+	gi|971429756|ref|XP_015152780.1|	2016	0	PREDICTED: tumor necrosis factor receptor superfamily member 10B isoform X2 [Gallus gallus]	gi|22003547|gb|AF507016.1|	1966	0	Gallus gallus clone 1 truncated TvbR (tvb) mRNA, tvb-r allele, complete cds	O14763	122	3e-28	Tumor necrosis factor receptor superfamily member 10B	.	.	.	.	pfam00531	Death	Death domain.	GO:0006919|activation of cysteine-type endopeptidase activity involved in apoptotic process;GO:0097296|activation of cysteine-type endopeptidase activity involved in apoptotic signaling pathway;GO:0007250|activation of NF-kappaB-inducing kinase activity;GO:0006915|apoptotic process;GO:0007166|cell surface receptor signaling pathway;GO:0071260|cellular response to mechanical stimulus;GO:0008625|ex…	GO:0009986|cell surface;GO:0016021|integral component of membrane;GO:0005887|integral component of plasma membrane;GO:0005622|intracellular;GO:0005886|plasma membrane;	GO:0004872|receptor activity;GO:0045569|TRAIL binding;GO:0005031|tumor necrosis factor-activated receptor activity;	K04722	TNFRSF10, TRAILR; tumor necrosis factor receptor superfamily member 10
ENSGALG00000016324	118	25	64	49.5152	31	25	32	1.32254	4.03308	0.0163979	0.999915	up	ENSGALG00000016324	protein_coding	chr3:88727100-88737893:+	gi|45382235|ref|NP_990149.1|	1180	5e-161	glutathione S-transferase alpha 4 [Gallus gallus]	gi|971389827|ref|XM_015284816.1|	919	0	PREDICTED: Gallus gallus glutathione S-transferase alpha 4 (GSTA4), transcript variant X1, mRNA	P26697	321	2e-108	Glutathione S-transferase 3	.	.	.	.	pfam00043	GST_C	Glutathione S-transferase, C-terminal domain. GST conjugates reduced glutathione to a variety of targets including S-crystallin from squid, the eukaryotic elongation factor 1-gamma, the HSP26 family of stress-related proteins and auxin-regulated proteins in plants. Stringent starvation proteins in Escherichia coli are also included in the alignment but are not known to have GST activity. The glut…	GO:0006749|glutathione metabolic process;	GO:0005737|cytoplasm;	GO:0004364|glutathione transferase activity;	K00799	GST, gst; glutathione S-transferase [EC:2.5.1.18]
ENSGALG00000007967	291	352	271	271.352	219	256	230	1.30109	3.79723	0.0165805	0.999915	up	FDXACB1	protein_coding	chr24:6220268-6224769:+	gi|363742606|ref|XP_417937.3|	3237	0	PREDICTED: ferredoxin-fold anticodon-binding domain-containing protein 1 isoform X1 [Gallus gallus]	gi|971432184|ref|XM_417937.5|	2146	0	PREDICTED: Gallus gallus ferredoxin-fold anticodon binding domain containing 1 (FDXACB1), transcript variant X1, mRNA	Q9BRP7	551	0	Ferredoxin-fold anticodon-binding domain-containing protein 1	YPR047w_2	66.6	6e-12	COG0072	pfam10354	DUF2431	Domain of unknown function (DUF2431). This is the N-terminal domain of a family of proteins found from plants to humans. The function is not known.	GO:0070475|rRNA base methylation;GO:0008033|tRNA processing;	GO:0005737|cytoplasm;	GO:0005524|ATP binding;GO:0000287|magnesium ion binding;GO:0070042|rRNA (uridine-N3-)-methyltransferase activity;GO:0000049|tRNA binding;	.	.
ENSGALG00000015754	1	1	1	5.43699	12	7	12	0.825667	-2.76368	0.0166659	NA	down	TMEM215	protein_coding	chrZ:67086117-67086824:-	gi|513232454|ref|XP_004949580.1|	1104	2e-150	PREDICTED: transmembrane protein 215 [Gallus gallus]	gi|971440478|ref|XM_004949523.2|	708	0	PREDICTED: Gallus gallus transmembrane protein 215 (TMEM215), mRNA	Q68D42	239	2e-77	Transmembrane protein 215	.	.	.	.	pfam10630	DUF2476	Protein of unknown function (DUF2476). This is a family of proteins of unknown function. #=GF CC The family is rich in proline residues.	.	GO:0016021|integral component of membrane;	.	.	.
ENSGALG00000011524	15	11	29	32.7389	59	38	49	0.752273	-4.10672	0.0167949	0.999915	down	PPEF2	protein_coding	chr4:50284384-50299043:-	gi|971393675|ref|XP_015131908.1|	3794	0	PREDICTED: serine/threonine-protein phosphatase with EF-hands 2 isoform X2 [Gallus gallus]	gi|971393674|ref|XM_015276422.1|	2142	0	PREDICTED: Gallus gallus protein phosphatase, EF-hand calcium binding domain 2 (PPEF2), transcript variant X3, mRNA	O14830	1007	0	Serine/threonine-protein phosphatase with EF-hands 2	SPBC3F6.01c_2	125	2e-30	COG0639	pfam00149	Metallophos	Calcineurin-like phosphoesterase. This family includes a diverse range of phosphoesterases, including protein phosphoserine phosphatases, nucleotidases, sphingomyelin phosphodiesterases and 2'-3' cAMP phosphodiesterases as well as nucleases such as bacterial SbcD or yeast MRE11. The most conserved regions in this superfamily centre around the metal chelating residues.	GO:0050906|detection of stimulus involved in sensory perception;GO:0043409|negative regulation of MAPK cascade;GO:0010801|negative regulation of peptidyl-threonine phosphorylation;GO:0006470|protein dephosphorylation;GO:0043506|regulation of JUN kinase activity;GO:0043405|regulation of MAP kinase activity;GO:0007601|visual perception;	GO:0005737|cytoplasm;GO:0001917|photoreceptor inner segment;GO:0001750|photoreceptor outer segment;	GO:0005509|calcium ion binding;GO:0030544|Hsp70 protein binding;GO:0051879|Hsp90 protein binding;GO:0005506|iron ion binding;GO:0030145|manganese ion binding;GO:0031435|mitogen-activated protein kinase kinase kinase binding;GO:0004722|protein serine/threonine phosphatase activity;	K13807	PPEF, PPP7C; serine/threonine-protein phosphatase with EF-hands [EC:3.1.3.16]
ENSGALG00000011153	878	668	820	952.803	1183	1038	1191	0.796455	-3.28335	0.016831	0.999915	down	ENSGALG00000011153	protein_coding	chr7:21995775-22034365:+	gi|971405373|ref|XP_015145133.1|	9167	0	PREDICTED: lymphocyte antigen 75 isoform X1 [Gallus gallus]	gi|971405384|ref|XM_015289653.1|	5343	0	PREDICTED: Gallus gallus lymphocyte antigen 75 (LY75), transcript variant X7, mRNA	O60449	1787	0	Lymphocyte antigen 75	.	.	.	.	pfam00059	Lectin_C	Lectin C-type domain. This family includes both long and short form C-type	GO:0006897|endocytosis;GO:0006955|immune response;GO:0006954|inflammatory response;	GO:0070062|extracellular exosome;GO:0005887|integral component of plasma membrane;	GO:0030246|carbohydrate binding;GO:0004872|receptor activity;GO:0004888|transmembrane signaling receptor activity;	K06559	LY75; lymphocyte antigen 75
ENSGALG00000031058	1934	2380	773	1384.51	1035	970	1154	1.35121	4.34249	0.0168938	0.999915	up	ENSGALG00000031058	protein_coding	chr18:2602232-2623842:-	gi|971424318|ref|XP_003642370.3|	1522	0	PREDICTED: heparan sulfate glucosamine 3-O-sulfotransferase 3B1 isoform X1 [Gallus gallus]	gi|971424317|ref|XM_003642322.3|	942	0	PREDICTED: Gallus gallus heparan sulfate glucosamine 3-O-sulfotransferase 3B1-like (LOC769421), transcript variant X1, mRNA	Q9Y663	501	4e-176	Heparan sulfate glucosamine 3-O-sulfotransferase 3A1	.	.	.	.	pfam00685	Sulfotransfer_1	Sulfotransferase domain.	GO:0006024|glycosaminoglycan biosynthetic process;	GO:0000139|Golgi membrane;GO:0016021|integral component of membrane;	GO:0008467|[heparan sulfate]-glucosamine 3-sulfotransferase 1 activity;GO:0033872|[heparan sulfate]-glucosamine 3-sulfotransferase 3 activity;GO:0008146|sulfotransferase activity;	K07809	HS3ST3; [heparan sulfate]-glucosamine 3-sulfotransferase 3 [EC:2.8.2.30]
ENSGALG00000011643	1434	2068	1865	1588.71	1703	1295	1114	1.30722	3.86507	0.0171034	0.999915	up	UTP20	protein_coding	chr1:47672512-47732097:+	gi|513158784|ref|XP_004937716.1|	14048	0	PREDICTED: small subunit processome component 20 homolog [Gallus gallus]	gi|971372858|ref|XM_004937659.2|	8406	0	PREDICTED: Gallus gallus UTP20, small subunit (SSU) processome component, homolog (yeast) (UTP20), mRNA	O75691	3756	0	Small subunit processome component 20 homolog	.	.	.	.	pfam07539	DRIM	Down-regulated in metastasis. These eukaryotic proteins include DRIM (Down-Regulated In Metastasis), which is differentially expressed in metastatic and non-metastatic human breast carcinoma cells. It is believed to be involved in processing of non-coding RNA.	GO:0000480|endonucleolytic cleavage in 5'-ETS of tricistronic rRNA transcript (SSU-rRNA, 5.8S rRNA, LSU-rRNA);GO:0000447|endonucleolytic cleavage in ITS1 to separate SSU-rRNA from 5.8S rRNA and LSU-rRNA from tricistronic rRNA transcript (SSU-rRNA, 5.8S rRNA, LSU-rRNA);GO:0000472|endonucleolytic cleavage to generate mature 5'-end of SSU-rRNA from (SSU-rRNA, 5.8S rRNA, LSU-rRNA);GO:0000462|maturati…	GO:0030686|90S preribosome;GO:0005737|cytoplasm;GO:0005730|nucleolus;GO:0005654|nucleoplasm;GO:0030688|preribosome, small subunit precursor;GO:0032040|small-subunit processome;	GO:0044822|poly(A) RNA binding;	K14772	UTP20; U3 small nucleolar RNA-associated protein 20
ENSGALG00000004955	244	274	223	220.419	183	208	184	1.29723	3.75431	0.0171418	0.999915	up	ENSGALG00000004955	protein_coding	chr12:4706223-4797078:+	gi|971417087|ref|XP_003642037.3|	1690	0	PREDICTED: synapsin-2 [Gallus gallus]	gi|971417086|ref|XM_003641989.3|	1232	0	PREDICTED: Gallus gallus synapsin II (SYN2), mRNA	Q92777	579	0	Synapsin-2	.	.	.	.	pfam02750	Synapsin_C	Synapsin, ATP binding domain. Ca dependent ATP binding in this ATP grasp fold. Function unknown.	GO:0007268|synaptic transmission;GO:0007269|neurotransmitter secretion;	GO:0030054|cell junction;GO:0045202|synapse;GO:0030672|synaptic vesicle membrane;	GO:0005524|ATP binding;GO:0003824|catalytic activity;	.	.
ENSGALG00000023781	151	241	159	254.267	244	391	356	0.74438	-4.2589	0.0171527	0.999915	down	ENSGALG00000023781	protein_coding	chr26:4747954-4753562:-	gi|83721957|ref|NP_001032921.1|	1193	2e-164	triggering receptor expressed on myeloid cells 2 precursor [Gallus gallus]	gi|84663018|gb|AC161468.2|	1449	0	Gallus gallus BAC clone CH261-94J19 from chromosome unknown, complete sequence	Q99NH8	113	9e-29	Triggering receptor expressed on myeloid cells 2	.	.	.	.	pfam05438	TRH	Thyrotropin-releasing hormone (TRH). This family consists of several thyrotropin-releasing hormone (TRH) proteins. Thyrotropin-Releasing Hormone (TRH; pyroGlu-His-Pro-NH2), originally isolated as a hypothalamic neuropeptide hormone, most likely acts also as a neuromodulator and/or neurotransmitter in the central nervous system (CNS). This interpretation is supported by the identification of a pep…	GO:0071223|cellular response to lipoteichoic acid;GO:0071224|cellular response to peptidoglycan;GO:0097028|dendritic cell differentiation;GO:0032497|detection of lipopolysaccharide;GO:0070392|detection of lipoteichoic acid;GO:0032499|detection of peptidoglycan;GO:0045087|innate immune response;GO:0031663|lipopolysaccharide-mediated signaling pathway;GO:0006911|phagocytosis, engulfment;GO:0002588|…	GO:0005576|extracellular region;GO:0016021|integral component of membrane;GO:0043231|intracellular membrane-bounded organelle;GO:0005886|plasma membrane;	GO:0001530|lipopolysaccharide binding;GO:0070891|lipoteichoic acid binding;GO:0042834|peptidoglycan binding;GO:0097110|scaffold protein binding;GO:0004888|transmembrane signaling receptor activity;	K14378	TREM2; triggering receptor expressed on myeloid cells 2
ENSGALG00000012773	559	335	59	225.291	135	164	93	1.31432	3.94315	0.0171904	0.999915	up	GCNT2	protein_coding	chr2:63466809-63472739:-	gi|483516316|gb|EOB03231.1|	1094	1e-147	N-acetyllactosaminide beta-1,6-N-acetylglucosaminyl-transferase [Anas platyrhynchos]	gi|733881261|ref|XM_010708366.1|	490	0	PREDICTED: Meleagris gallopavo N-acetyllactosaminide beta-1,6-N-acetylglucosaminyl-transferase, isoform C-like (LOC100539032), mRNA	P97402	299	7e-98	N-acetyllactosaminide beta-1,6-N-acetylglucosaminyl-transferase	.	.	.	.	pfam02485	Branch	Core-2/I-Branching enzyme. This is a family of two different beta-1,6-N-acetylglucosaminyltransferase enzymes, I-branching enzyme and core-2 branching enzyme. I-branching enzyme is responsible for the production of the blood group I-antigen during embryonic development. Core-2 branching enzyme forms crucial side-chain branches in O-glycans.	GO:0036438|maintenance of lens transparency;GO:0010812|negative regulation of cell-substrate adhesion;GO:0030335|positive regulation of cell migration;GO:0008284|positive regulation of cell proliferation;GO:0010718|positive regulation of epithelial to mesenchymal transition;GO:0070374|positive regulation of ERK1 and ERK2 cascade;GO:0034116|positive regulation of heterotypic cell-cell adhesion;GO:…	GO:0000139|Golgi membrane;GO:0016021|integral component of membrane;	GO:0008375|acetylglucosaminyltransferase activity;GO:0008109|N-acetyllactosaminide beta-1,6-N-acetylglucosaminyltransferase activity;	K00742	GCNT2; N-acetyllactosaminide beta-1,6-N-acetylglucosaminyltransferase [EC:2.4.1.150]
ENSGALG00000016487	2596	2837	1235	1884.76	1696	1488	1412	1.33663	4.18596	0.0175028	0.999915	up	LDAH	protein_coding	chr3:102386990-102495334:-	gi|71895119|ref|NP_001026264.1|	1818	0	lipid droplet-associated hydrolase [Gallus gallus]	gi|71895118|ref|NM_001031093.1|	4060	0	Gallus gallus chromosome 3 open reading frame, human C2orf43 (C3H2ORF43), mRNA	Q5F477	329	5e-105	Lipid droplet-associated hydrolase	.	.	.	.	pfam10230	DUF2305	Uncharacterized conserved protein (DUF2305). This family of proteins is conserved from plants to humans. The function is unknown.	GO:0019915|lipid storage;	GO:0005783|endoplasmic reticulum;GO:0005811|lipid particle;	GO:0016298|lipase activity;	.	.
ENSGALG00000041821	1225	1085	1085	1060.4	1090	972	904	1.22074	2.87753	0.0176169	0.999915	up	NAA25	protein_coding	chr15:6322344-6347712:-	gi|306482626|ref|NP_001025835.2|	4809	0	N-alpha-acetyltransferase 25, NatB auxiliary subunit [Gallus gallus]	gi|306482625|ref|NM_001030664.2|	4312	0	Gallus gallus N(alpha)-acetyltransferase 25, NatB auxiliary subunit (NAA25), mRNA	Q14CX7	930	0	N-alpha-acetyltransferase 25, NatB auxiliary subunit	.	.	.	.	pfam09797	NatB_MDM20	N-acetyltransferase B complex (NatB) non catalytic subunit. This is the non-catalytic subunit of the N-terminal acetyltransferase B complex (NatB). The NatB complex catalyses the acetylation of the amino-terminal methionine residue of all proteins beginning with Met-Asp or Met-Glu and of some proteins beginning with Met-Asn or Met-Met. In Saccharomyces cerevisiae this subunit is called MDM20 and …	GO:0017196|N-terminal peptidyl-methionine acetylation;	GO:0005737|cytoplasm;GO:0005794|Golgi apparatus;GO:0031416|NatB complex;GO:0005654|nucleoplasm;	.	K17973	NAA25, MDM20; N-terminal acetyltransferase B complex non-catalytic subunit
ENSGALG00000042871	179	107	159	232.65	135	443	392	0.743443	-4.27706	0.0176778	0.999915	down	SLIT1	protein_coding	chr6:22380435-22411706:+	gi|472824976|ref|NP_001264265.1|	7619	0	slit homolog 1 protein precursor [Gallus gallus]	gi|472824975|ref|NM_001277336.1|	6198	0	Gallus gallus slit homolog 1 (Drosophila) (SLIT1), mRNA	O75093	342	4e-94	Slit homolog 1 protein	SPy1798	67.4	5e-10	COG4886	pfam02210	Laminin_G_2	Laminin G domain. This family includes the Thrombospondin N-terminal-like domain, a Laminin G subfamily.	GO:0048846|axon extension involved in axon guidance;GO:0007411|axon guidance;GO:0033563|dorsal/ventral axon guidance;GO:0040023|establishment of nucleus localization;GO:0048853|forebrain morphogenesis;GO:0008045|motor neuron axon guidance;GO:0050919|negative chemotaxis;GO:0051964|negative regulation of synapse assembly;GO:0050770|regulation of axonogenesis;GO:0031290|retinal ganglion cell axon gu…	GO:0005623|cell;GO:0005615|extracellular space;GO:0005578|proteinaceous extracellular matrix;	GO:0005509|calcium ion binding;GO:0008201|heparin binding;GO:0048495|Roundabout binding;	K06838	SLIT1; slit 1
ENSGALG00000004859	251	256	381	392.704	604	398	498	0.75384	-4.07669	0.0177159	0.999915	down	ZNFX1	protein_coding	chr20:6906827-6918959:-	gi|971428219|ref|XP_015152165.1|	10410	0	PREDICTED: NFX1-type zinc finger-containing protein 1 [Gallus gallus]	gi|971428218|ref|XM_015296679.1|	6084	0	PREDICTED: Gallus gallus zinc finger, NFX1-type containing 1 (ZNFX1), mRNA	Q9P2E3	2394	0	NFX1-type zinc finger-containing protein 1	SPCC1739.03	196	6e-50	COG1112	pfam13087	AAA_12	AAA domain. This family of domains contain a P-loop motif that is characteristic of the AAA superfamily. Many of the proteins in this family are conjugative transfer proteins.	.	GO:0005634|nucleus;	GO:0044822|poly(A) RNA binding;GO:0003700|transcription factor activity, sequence-specific DNA binding;GO:0008270|zinc ion binding;	.	.
ENSGALG00000009352	752	1033	317	566.229	502	364	404	1.34824	4.31074	0.0179855	0.999915	up	DPF3	protein_coding	chr5:26488837-26646463:+	gi|45382857|ref|NP_989970.1|	1972	0	zinc finger protein DPF3 [Gallus gallus]	gi|45382856|ref|NM_204639.1|	2024	0	Gallus gallus D4, zinc and double PHD fingers, family 3 (DPF3), mRNA	P58270	682	0	Zinc finger protein DPF3	.	.	.	.	pfam14051	Requiem_N	N-terminal domain of DPF2/REQ. This putative domain has been detected on the human DPF2 protein and was subsequently targeted for structure determination by the Joint Center for Structural Genomics (JCSG). Possibly, the C-terminus extends by 30 amino acids and forms a separate domain. DPF2 interacts with estrogen related receptor alpha (Err-alpha), an orphan receptor which acts as a regulator in …	GO:0016569|covalent chromatin modification;GO:0007399|nervous system development;GO:0006355|regulation of transcription, DNA-templated;GO:0006351|transcription, DNA-templated;	GO:0005634|nucleus;	GO:0003676|nucleic acid binding;GO:0008270|zinc ion binding;	.	.
ENSGALG00000029684	160	140	332	166.289	120	72	157	1.344	4.26528	0.0181008	0.999915	up	ENSGALG00000029684	protein_coding	chrAADN04015694.1:71-5337:-	gi|971441703|ref|XP_015156387.1|	1321	3e-174	PREDICTED: stromelysin-2-like [Gallus gallus]	gi|971441702|ref|XM_015300901.1|	787	0	PREDICTED: Gallus gallus stromelysin-2-like (LOC107055800), mRNA	P08254	272	1e-86	Stromelysin-1	MA4674	50.4	4e-06	COG5549	pfam00413	Peptidase_M10	Matrixin. The members of this family are enzymes that cleave peptides. These proteases require zinc for catalysis.	GO:0071732|cellular response to nitric oxide;GO:0030574|collagen catabolic process;GO:0022617|extracellular matrix disassembly;GO:0010727|negative regulation of hydrogen peroxide metabolic process;GO:1903209|positive regulation of oxidative stress-induced cell death;GO:0032461|positive regulation of protein oligomerization;GO:0006508|proteolysis;	GO:0005576|extracellular region;GO:0005615|extracellular space;GO:0005578|proteinaceous extracellular matrix;	GO:0005509|calcium ion binding;GO:0004175|endopeptidase activity;GO:0004222|metalloendopeptidase activity;GO:0004252|serine-type endopeptidase activity;GO:0008270|zinc ion binding;	K01394	MMP3; matrix metalloproteinase-3 (stromelysin 1, progelatinase) [EC:3.4.24.17]
ENSGALG00000003674	1787	2082	875	1338.71	1152	1103	995	1.33583	4.17736	0.0183112	0.999915	up	DHTKD1	protein_coding	chr1:6275964-6292436:+	gi|971370238|ref|XP_423753.4|	4882	0	PREDICTED: probable 2-oxoglutarate dehydrogenase E1 component DHKTD1, mitochondrial [Gallus gallus]	gi|971370237|ref|XM_423753.5|	2769	0	PREDICTED: Gallus gallus dehydrogenase E1 and transketolase domain containing 1 (DHTKD1), mRNA	Q6P286	1050	0	Probable 2-oxoglutarate dehydrogenase E1 component DHKTD1, mitochondrial	AGc4776	677	0	COG0567	pfam02779	Transket_pyr	Transketolase, pyrimidine binding domain. This family includes transketolase enzymes, pyruvate dehydrogenases, and branched chain alpha-keto acid decarboxylases.	GO:0006096|glycolytic process;GO:0006099|tricarboxylic acid cycle;	GO:0005739|mitochondrion;	GO:0004591|oxoglutarate dehydrogenase (succinyl-transferring) activity;GO:0030976|thiamine pyrophosphate binding;	K15791	DHKTD1; probable 2-oxoglutarate dehydrogenase E1 component DHKTD1 [EC:1.2.4.2]
ENSGALG00000032087	355	188	61	148.681	101	80	104	1.32777	4.09009	0.018463	0.999915	up	MC5R	protein_coding	chr2:96775912-96776889:-	gi|971383281|ref|XP_015137951.1|	1700	0	PREDICTED: melanocortin receptor 5 isoform X1 [Gallus gallus]	gi|971383282|ref|XM_015282466.1|	978	0	PREDICTED: Gallus gallus melanocortin 5 receptor (MC5R), transcript variant X2, mRNA	Q9TT23	533	0	Melanocortin receptor 5	.	.	.	.	pfam00001	7tm_1	7 transmembrane receptor (rhodopsin family). This family contains, amongst other G-protein-coupled receptors (GCPRs), members of the opsin family, which have been considered to be typical members of the rhodopsin superfamily. They share several motifs, mainly the seven transmembrane helices, GCPRs of the rhodopsin superfamily. All opsins bind a chromophore, such as 11-cis-retinal. The function of…	.	GO:0016021|integral component of membrane;GO:0005886|plasma membrane;	GO:0004977|melanocortin receptor activity;	K04203	MC5R; melanocortin 5 receptor
ENSGALG00000016904	289	242	198	212.473	174	160	207	1.31227	3.92068	0.0184759	0.999915	up	SLITRK6	protein_coding	chr1:150252601-150255123:+	gi|363729130|ref|XP_003640598.1|	4244	0	PREDICTED: SLIT and NTRK-like protein 6 [Gallus gallus]	gi|971377135|ref|XM_003640550.3|	2523	0	PREDICTED: Gallus gallus SLIT and NTRK-like family, member 6 (SLITRK6), mRNA	Q9H5Y7	1273	0	SLIT and NTRK-like protein 6	alr0124_1	55.8	3e-07	COG4886	pfam13855	LRR_8	Leucine rich repeat.	GO:0008344|adult locomotory behavior;GO:0031223|auditory behavior;GO:0002093|auditory receptor cell morphogenesis;GO:0007409|axonogenesis;GO:0090102|cochlea development;GO:0060384|innervation;GO:0002088|lens development in camera-type eye;GO:0060007|linear vestibuloocular reflex;GO:0035264|multicellular organism growth;GO:0051965|positive regulation of synapse assembly;GO:0007605|sensory percepti…	GO:0009986|cell surface;GO:0005887|integral component of plasma membrane;	.	.	.
ENSGALG00000007837	24	29	23	39.6723	51	45	70	0.745231	-4.24241	0.0187429	0.999915	down	KAZALD1	protein_coding	chr6:23063011-23067024:-	gi|50749713|ref|XP_421724.1|	1386	0	PREDICTED: kazal-type serine protease inhibitor domain-containing protein 1 isoform X1 [Gallus gallus]	gi|971403003|ref|XM_421724.5|	1602	0	PREDICTED: Gallus gallus Kazal-type serine peptidase inhibitor domain 1 (KAZALD1), transcript variant X1, mRNA	Q8BJ66	377	1e-125	Kazal-type serine protease inhibitor domain-containing protein 1	.	.	.	.	pfam07679	I-set	Immunoglobulin I-set domain.	GO:0030154|cell differentiation;GO:0030198|extracellular matrix organization;GO:0007275|multicellular organismal development;GO:0001503|ossification;GO:0001558|regulation of cell growth;	GO:0005614|interstitial matrix;GO:0005578|proteinaceous extracellular matrix;	.	.	.
ENSGALG00000008113	533	529	231	358.651	268	305	275	1.34042	4.22687	0.0188852	0.999915	up	PLCL1	protein_coding	chr7:10340588-10379648:-	gi|363735876|ref|XP_421916.3|	5206	0	PREDICTED: inactive phospholipase C-like protein 1 [Gallus gallus]	gi|971404929|ref|XM_421916.5|	3386	0	PREDICTED: Gallus gallus phospholipase C-like 1 (PLCL1), mRNA	Q15111	1810	0	Inactive phospholipase C-like protein 1	.	.	.	.	pfam00387	PI-PLC-Y	Phosphatidylinositol-specific phospholipase C, Y domain. This associates with pfam00388 to form a single structural unit.	GO:0007214|gamma-aminobutyric acid signaling pathway;GO:0035556|intracellular signal transduction;GO:0006629|lipid metabolic process;GO:1900122|positive regulation of receptor binding;GO:0033135|regulation of peptidyl-serine phosphorylation;GO:0032228|regulation of synaptic transmission, GABAergic;	GO:0005737|cytoplasm;GO:0005886|plasma membrane;	GO:0070679|inositol 1,4,5 trisphosphate binding;GO:0004435|phosphatidylinositol phospholipase C activity;GO:0004629|phospholipase C activity;GO:0004871|signal transducer activity;	K15375	PLCL1, PRIP; inactive phospholipase C-like protein 1
ENSGALG00000004814	209	197	160	241.821	255	299	347	0.764702	-3.87031	0.0189443	0.999915	down	RHPN2	protein_coding	chr11:10125792-10150390:-	gi|118096400|ref|XP_414133.2|	3590	0	PREDICTED: rhophilin-2 isoform X1 [Gallus gallus]	gi|971414614|ref|XM_414133.5|	2040	0	PREDICTED: Gallus gallus rhophilin, Rho GTPase binding protein 2 (RHPN2), transcript variant X1, mRNA	A4FUC9	993	0	Rhophilin-2	.	.	.	.	pfam03097	BRO1	BRO1-like domain. This domain is found in a number proteins including Rhophilin and BRO1. It is known to have a role in endosomal targeting. ESCRT-III subunit Snf7 binds to a conserved hydrophobic patch in the BRO1 domain that is required for protein complex formation and for the protein-sorting function of BRO1.	GO:0007165|signal transduction;	GO:0048471|perinuclear region of cytoplasm;	.	.	.
ENSGALG00000000775	690	637	693	874.257	886	916	1474	0.76071	-3.94582	0.0189881	0.999915	down	CTSS	protein_coding	chr25:2580940-2585553:-	gi|971433031|ref|XP_015135493.1|	1839	0	PREDICTED: cathepsin S isoform X1 [Gallus gallus]	gi|971433030|ref|XM_015280007.1|	1487	0	PREDICTED: Gallus gallus cathepsin S (CTSS), transcript variant X1, mRNA	Q8HY82	482	8e-167	Cathepsin S	AF1946_2	88.2	1e-18	COG4870	pfam00112	Peptidase_C1	Papain family cysteine protease.	.	GO:0005764|lysosome;	GO:0008234|cysteine-type peptidase activity;	.	.
ENSGALG00000007530	60	80	45	46.0207	50	23	15	1.32235	4.03101	0.0192154	0.999915	up	ENSGALG00000007530	protein_coding	chr4:11353982-11360783:+	gi|971392178|ref|XP_015134048.1|	4297	0	PREDICTED: uncharacterized protein LOC428714 [Gallus gallus]	gi|971392179|ref|XM_015278563.1|	2631	0	PREDICTED: Gallus gallus probable tRNA threonylcarbamoyladenosine biosynthesis protein YwlC-like (LOC428714), transcript variant X2, mRNA	Q970S6	68.6	8e-11	Threonylcarbamoyl-AMP synthase	SA1918	100	1e-21	COG0009	pfam01300	Sua5_yciO_yrdC	Telomere recombination. This domain has been shown to bind preferentially to dsRNA. The domain is found in SUA5 as well as HypF and YrdC. It has also been shown to be required for telomere recombniation in yeast.	GO:0008033|tRNA processing;	GO:0005737|cytoplasm;	GO:0005524|ATP binding;GO:0003725|double-stranded RNA binding;GO:0061710|L-threonylcarbamoyladenylate synthase;	K07566	tsaC, rimN, SUA5; L-threonylcarbamoyladenylate synthase [EC:2.7.7.87]
ENSGALG00000017135	610	453	532	646.313	715	804	804	0.792939	-3.34718	0.0194299	0.999915	down	CRYL1	protein_coding	chr1:178883375-178933935:+	gi|768311628|ref|NP_001026001.2|	1682	0	lambda-crystallin homolog [Gallus gallus]	gi|768311627|ref|NM_001030830.2|	3224	0	Gallus gallus crystallin, lambda 1 (CRYL1), mRNA	Q5RDZ2	382	8e-122	Lambda-crystallin homolog	mll1034	222	1e-63	COG1250	pfam02737	3HCDH_N	3-hydroxyacyl-CoA dehydrogenase, NAD binding domain. This family also includes lambda crystallin.	GO:0006631|fatty acid metabolic process;	GO:0005829|cytosol;GO:0070062|extracellular exosome;GO:0005794|Golgi apparatus;GO:0005730|nucleolus;GO:0005886|plasma membrane;	GO:0003857|3-hydroxyacyl-CoA dehydrogenase activity;GO:0050104|L-gulonate 3-dehydrogenase activity;GO:0070403|NAD+ binding;	K13247	CRYL1; L-gulonate 3-dehydrogenase [EC:1.1.1.45]
ENSGALG00000002549	203	225	299	314.097	382	446	350	0.763389	-3.89509	0.0196556	0.999915	down	RGS1	protein_coding	chr8:3620501-3624059:-	gi|363736313|ref|XP_422203.3|	1001	2e-132	PREDICTED: regulator of G-protein signaling 1 [Gallus gallus]	gi|971407243|ref|XM_422203.5|	1274	0	PREDICTED: Gallus gallus regulator of G-protein signaling 1 (RGS1), mRNA	Q9JL25	247	7e-78	Regulator of G-protein signaling 1	.	.	.	.	pfam00615	RGS	Regulator of G protein signaling domain. RGS family members are GTPase-activating proteins for heterotrimeric G-protein alpha-subunits.	GO:0007186|G-protein coupled receptor signaling pathway;GO:0061737|leukotriene signaling pathway;GO:0009968|negative regulation of signal transduction;GO:0043547|positive regulation of GTPase activity;GO:0008277|regulation of G-protein coupled receptor protein signaling pathway;GO:0007165|signal transduction;	GO:0005737|cytoplasm;GO:0005829|cytosol;GO:0031234|extrinsic component of cytoplasmic side of plasma membrane;GO:0005886|plasma membrane;	GO:0001965|G-protein alpha-subunit binding;GO:0005096|GTPase activator activity;	K16449	RGS; regulator of G-protein signaling
ENSGALG00000015290	89	91	163	93.6367	82	70	60	1.34205	4.24442	0.0198183	0.999915	up	LIX1	protein_coding	chrZ:51552825-51581108:+	gi|45383460|ref|NP_989678.1|	1497	0	protein limb expression 1 [Gallus gallus]	gi|45383459|ref|NM_204347.1|	840	0	Gallus gallus limb and CNS expressed 1 (LIX1), mRNA	Q8UVV7	581	0	Protein limb expression 1	.	.	.	.	pfam14954	LIX1	Limb expression 1. This entry represents the limb expression 1 (LIX1) family.	GO:0097352|autophagosome maturation;	GO:0005737|cytoplasm;	.	.	.
ENSGALG00000016570	3	1	1	6.68816	18	8	11	0.823488	-2.80181	0.0200149	NA	down	ENSGALG00000016570	protein_coding	chr3:105538305-105551077:+	gi|971391028|ref|XP_015140704.1|	2307	0	PREDICTED: L-gulonolactone oxidase-like [Gallus gallus]	gi|971391027|ref|XM_015285218.1|	1708	0	PREDICTED: Gallus gallus L-gulonolactone oxidase-like (LOC770996), mRNA	Q3ZC33	745	0	L-gulonolactone oxidase	SPAPB1A10.12c	254	3e-76	COG0277	pfam04030	ALO	D-arabinono-1,4-lactone oxidase. This domain is specific to D-arabinono-1,4-lactone oxidase EC:1.1.3.-, which is involved in the final step of the D-erythroascorbic acid biosynthesis pathway.	GO:0019853|L-ascorbic acid biosynthetic process;	GO:0005789|endoplasmic reticulum membrane;GO:0016021|integral component of membrane;GO:0031090|organelle membrane;	GO:0003885|D-arabinono-1,4-lactone oxidase activity;GO:0050660|flavin adenine dinucleotide binding;GO:0050105|L-gulonolactone oxidase activity;	K00103	GULO; L-gulonolactone oxidase [EC:1.1.3.8]
ENSGALG00000040901	9	99	59	35.6176	16	2	20	1.23245	3.01534	0.0201216	0.999915	up	ENSGALG00000040901	protein_coding	chr16:479281-493646:-	gi|971422419|ref|XP_015150546.1|	1515	0	PREDICTED: class I histocompatibility antigen, F10 alpha chain-like isoform X5 [Gallus gallus]	gi|971422418|ref|XM_015295060.1|	1159	0	PREDICTED: Gallus gallus class I histocompatibility antigen, F10 alpha chain-like (LOC100859134), transcript variant X6, mRNA	P15979	338	7e-112	Class I histocompatibility antigen, F10 alpha chain	.	.	.	.	pfam00129	MHC_I	Class I Histocompatibility antigen, domains alpha 1 and 2.	GO:0002474|antigen processing and presentation of peptide antigen via MHC class I;	GO:0016021|integral component of membrane;GO:0042612|MHC class I protein complex;	.	.	.
ENSGALG00000017036	250	283	319	352.806	442	447	397	0.782972	-3.52967	0.0202051	0.999915	down	LHFPL6	protein_coding	chr1:170960521-171083526:+	gi|50730927|ref|XP_417083.1|	637	1e-79	PREDICTED: lipoma HMGIC fusion partner [Gallus gallus]	gi|971378039|ref|XM_417083.5|	654	0	PREDICTED: Gallus gallus lipoma HMGIC fusion partner (LHFP), mRNA	Q5PRC1	219	4e-69	Lipoma HMGIC fusion partner homolog	.	.	.	.	pfam10242	L_HGMIC_fpl	Lipoma HMGIC fusion partner-like protein. This is a group of proteins expressed from a series of genes referred to as Lipoma HGMIC fusion partner-like. The proteins carry four highly conserved transmembrane domains in this entry. In certain instances, eg in LHFPL5, mutations cause deafness in humans and hypospadias, and LHFPL1 is transcribed in six liver tumor cell lines.	.	GO:0016021|integral component of membrane;	.	.	.
ENSGALG00000009015	2158	2032	1151	1550.54	1542	1149	1255	1.3117	3.91434	0.0202215	0.999915	up	PIGK	protein_coding	chr8:19239875-19303699:+	gi|71896773|ref|NP_001026449.1|	1971	0	GPI-anchor transamidase precursor [Gallus gallus]	gi|71896772|ref|NM_001031278.1|	2081	0	Gallus gallus phosphatidylinositol glycan anchor biosynthesis, class K (PIGK), mRNA	Q92643	702	0	GPI-anchor transamidase	YDR331w	355	6e-114	COG5206	pfam01650	Peptidase_C13	Peptidase C13 family. Members of this family are asparaginyl peptidases. The blood fluke parasite Schistosoma mansoni has at least five Clan CA cysteine peptidases in its digestive tract including cathepsins B (2 isoforms), C, F and L. All have been recombinantly expressed as active enzymes, albeit in various stages of activation. In addition, a Clan CD peptidase, termed asparaginyl endopeptidase…	GO:0016255|attachment of GPI anchor to protein;GO:0034394|protein localization to cell surface;	GO:0005789|endoplasmic reticulum membrane;GO:0042765|GPI-anchor transamidase complex;GO:0030176|integral component of endoplasmic reticulum membrane;GO:0016020|membrane;	GO:0008234|cysteine-type peptidase activity;GO:0003923|GPI-anchor transamidase activity;GO:0003756|protein disulfide isomerase activity;	K05290	PIGK; phosphatidylinositol glycan, class K [EC:2.6.-.-]
ENSGALG00000044834	110	211	84	107.546	87	59	86	1.33856	4.20684	0.0202883	0.999915	up	ENSGALG00000044834	protein_coding	chr12:1248309-1248944:+	gi|971437321|ref|XP_015155917.1|	145	1e-08	PREDICTED: LOW QUALITY PROTEIN: endogenous retrovirus group FC1 Env polyprotein-like [Gallus gallus]	gi|154350359|gb|AC186171.3|	116	3e-52	Gallus gallus BAC clone CH261-162G20 from chromosome w, complete sequence	.	.	.	.	.	.	.	.	pfam01485	IBR	IBR domain. The IBR (In Between Ring fingers) domain is often found to occur between pairs of ring fingers (pfam00097). This domain has also been called the C6HC domain and DRIL (for double RING finger linked) domain. Proteins that contain two Ring fingers and an IBR domain (these proteins are also termed RBR family proteins) are thought to exist in all eukaryotic organisms. RBR family members pl…	.	.	.	.	.
ENSGALG00000003022	55	83	57	52.8074	39	38	41	1.33953	4.21722	0.0206205	0.999915	up	ENSGALG00000003022	protein_coding	chr8:4311449-4314449:-	gi|971407301|ref|XP_003641721.2|	2855	0	PREDICTED: dimethylaniline monooxygenase [N-oxide-forming] 5-like [Gallus gallus]	gi|971407300|ref|XM_003641673.3|	2006	0	PREDICTED: Gallus gallus dimethylaniline monooxygenase [N-oxide-forming] 5-like (LOC100857724), mRNA	P97872	760	0	Dimethylaniline monooxygenase [N-oxide-forming] 5	CC0774	240	4e-70	COG2072	pfam00743	FMO-like	Flavin-binding monooxygenase-like. This family includes FMO proteins, cyclohexanone mono-oxygenase and a number of different mono-oxygenases.	GO:0017144|drug metabolic process;	GO:0005737|cytoplasm;GO:0005783|endoplasmic reticulum;GO:0005789|endoplasmic reticulum membrane;GO:0016021|integral component of membrane;GO:0031090|organelle membrane;	GO:0050660|flavin adenine dinucleotide binding;GO:0004499|N,N-dimethylaniline monooxygenase activity;GO:0050661|NADP binding;	K00485	FMO; dimethylaniline monooxygenase (N-oxide forming) [EC:1.14.13.8]
ENSGALG00000008175	1258	1482	558	917.843	746	775	658	1.33516	4.17016	0.0206573	0.999915	up	ORC5	protein_coding	chr1:13347695-13416575:-	gi|71897011|ref|NP_001025900.1|	2249	0	origin recognition complex subunit 5 [Gallus gallus]	gi|71897010|ref|NM_001030729.1|	3052	0	Gallus gallus origin recognition complex, subunit 5 (ORC5), mRNA	O43913	700	0	Origin recognition complex subunit 5	.	.	.	.	pfam14630	ORC5_C	Origin recognition complex (ORC) subunit 5 C-terminus. This entry represents the C-terminus of origin recognition complex subunit 5.	GO:0006260|DNA replication;GO:0006270|DNA replication initiation;GO:0000082|G1/S transition of mitotic cell cycle;	GO:0005737|cytoplasm;GO:0000784|nuclear chromosome, telomeric region;GO:0005664|nuclear origin of replication recognition complex;GO:0005654|nucleoplasm;GO:0005634|nucleus;GO:0000808|origin recognition complex;	GO:0005524|ATP binding;GO:0003688|DNA replication origin binding;GO:0000166|nucleotide binding;	K02607	ORC5; origin recognition complex subunit 5
ENSGALG00000004696	1046	1076	835	896.522	961	772	683	1.26604	3.40326	0.0209261	0.999915	up	LEO1	protein_coding	chr10:8987514-9001587:-	gi|638280131|ref|NP_001279015.1|	2617	0	RNA polymerase-associated protein LEO1 [Gallus gallus]	gi|991820237|ref|NM_001292086.2|	6626	0	Gallus gallus Leo1, Paf1/RNA polymerase II complex component (LEO1), mRNA	Q8WVC0	822	0	RNA polymerase-associated protein LEO1	.	.	.	.	pfam04004	Leo1	Leo1-like protein. Members of this family are part of the Paf1/RNA polymerase II complex. The Paf1 complex probably functions during the elongation phase of transcription. The Leo1 subunit of the yeast Paf1-complex binds RNA and contributes to complex recruitment. The subunit acts by co-ordinating co-transcriptional chromain modifications and helping recruitment of mRNA 3prime-end processing fact…	GO:0001711|endodermal cell fate commitment;GO:0033523|histone H2B ubiquitination;GO:0010390|histone monoubiquitination;GO:0006378|mRNA polyadenylation;GO:0045638|negative regulation of myeloid cell differentiation;GO:0031442|positive regulation of mRNA 3'-end processing;GO:0032968|positive regulation of transcription elongation from RNA polymerase II promoter;GO:0045944|positive regulation of tra…	GO:0016593|Cdc73/Paf1 complex;GO:0005813|centrosome;GO:0005730|nucleolus;GO:0005654|nucleoplasm;	GO:1990269|RNA polymerase II C-terminal domain phosphoserine binding;	K15177	LEO1; RNA polymerase-associated protein LEO1
ENSGALG00000027415	185	167	172	154.758	148	115	138	1.29794	3.76227	0.0210162	0.999915	up	GRIN2C	protein_coding	chr18:10588863-10597650:-	gi|971425189|ref|XP_015150952.1|	6640	0	PREDICTED: glutamate receptor ionotropic, NMDA 2C isoform X3 [Gallus gallus]	gi|971425188|ref|XM_015295466.1|	3922	0	PREDICTED: Gallus gallus glutamate receptor, ionotropic, N-methyl D-aspartate 2C (GRIN2C), transcript variant X3, mRNA	Q01098	1487	0	Glutamate receptor ionotropic, NMDA 2C	YPO1846	52	5e-06	COG0834	pfam00060	Lig_chan	Ligand-gated ion channel. This family includes the four transmembrane regions of the ionotropic glutamate receptors and NMDA receptors.	GO:0033058|directional locomotion;GO:0060079|excitatory postsynaptic potential;GO:0042177|negative regulation of protein catabolic process;GO:0050885|neuromuscular process controlling balance;GO:0008104|protein localization;GO:0042391|regulation of membrane potential;GO:0009611|response to wounding;	GO:0030054|cell junction;GO:0017146|NMDA selective glutamate receptor complex;GO:0014069|postsynaptic density;GO:0045211|postsynaptic membrane;	GO:0005261|cation channel activity;GO:0005234|extracellular-glutamate-gated ion channel activity;GO:0004972|NMDA glutamate receptor activity;	K05211	GRIN2C; glutamate receptor ionotropic, NMDA 2C
ENSGALG00000014346	837	1019	625	737.788	711	588	631	1.29107	3.68568	0.0210175	0.999915	up	TSPAN9	protein_coding	chr1:75380490-75521578:-	gi|118083255|ref|XP_416488.2|	1038	3e-138	PREDICTED: tetraspanin-9 isoform X1 [Gallus gallus]	gi|46428433|emb|CR389788.1|	1079	0	Gallus gallus finished cDNA, clone ChEST265n20	B0BM39	345	1e-114	Tetraspanin-9	.	.	.	.	pfam00335	Tetraspannin	Tetraspanin family.	GO:0007166|cell surface receptor signaling pathway;	GO:0005887|integral component of plasma membrane;	.	K17350	TSPAN9; tetraspanin-9
ENSGALG00000010794	410	462	426	398.04	387	365	331	1.253	3.2539	0.0212141	0.999915	up	MEOX2	protein_coding	chr2:28094371-28147050:-	gi|326921833|ref|XP_003207159.1|	1058	2e-136	PREDICTED: homeobox protein MOX-2 [Meleagris gallopavo]	gi|53749671|ref|NM_001005427.1|	1847	0	Gallus gallus mesenchyme homeobox 2 (MEOX2), mRNA	P39020	384	6e-127	Homeobox protein MOX-2	.	.	.	.	pfam00046	Homeobox	Homeobox domain.	GO:0007275|multicellular organismal development;GO:0006355|regulation of transcription, DNA-templated;GO:0006351|transcription, DNA-templated;	GO:0016607|nuclear speck;	GO:0043565|sequence-specific DNA binding;	K09322	MEOX, MOX; homeobox protein MOX
ENSGALG00000010497	129	344	100	147.54	87	129	81	1.32612	4.07207	0.0212252	0.999915	up	SLC29A4	protein_coding	chr14:4092939-4098100:+	gi|513208011|ref|XP_004945211.1|	2969	0	PREDICTED: equilibrative nucleoside transporter 4 isoform X2 [Gallus gallus]	gi|971419264|ref|XM_004945154.2|	1674	0	PREDICTED: Gallus gallus solute carrier family 29 (equilibrative nucleoside transporter), member 4 (SLC29A4), transcript variant X3, mRNA	Q7RTT9	768	0	Equilibrative nucleoside transporter 4	.	.	.	.	pfam01733	Nucleoside_tran	Nucleoside transporter. This is a family of nucleoside transporters. In mammalian cells nucleoside transporters transport nucleoside across the plasma membrane and are essential for nucleotide synthesis via the salvage pathways for cells that lack their own de novo synthesis pathways. Also in this family is mouse and human nucleolar protein HNP36, a protein of unknown function; although it has be…	.	GO:0016324|apical plasma membrane;GO:0016021|integral component of membrane;GO:0005886|plasma membrane;	GO:0008504|monoamine transmembrane transporter activity;GO:0005337|nucleoside transmembrane transporter activity;	K03323	SLC29A4, ENT4; solute carrier family 29 (equilibrative nucleoside transporter), member 4
ENSGALG00000012023	889	835	1046	1130.25	1444	1505	1135	0.791983	-3.36459	0.0214788	0.999915	down	DACT1	protein_coding	chr5:55232337-55241595:-	gi|113206174|ref|NP_001038157.1|	3336	0	dapper homolog 1 [Gallus gallus]	gi|971399480|ref|XM_015287556.1|	2777	0	PREDICTED: Gallus gallus dishevelled-binding antagonist of beta-catenin 1 (DACT1), transcript variant X1, mRNA	Q9NYF0	825	0	Dapper homolog 1	.	.	.	.	pfam15268	Dapper	Dapper. This is a family of signalling proteins. They act in a diverse range of signaling pathways and have a range of binding partners. They act as homo- and heterodimers.	GO:0048619|embryonic hindgut morphogenesis;GO:0090090|negative regulation of canonical Wnt signaling pathway;GO:2000134|negative regulation of G1/S transition of mitotic cell cycle;GO:0046329|negative regulation of JNK cascade;GO:0032091|negative regulation of protein binding;GO:0000122|negative regulation of transcription from RNA polymerase II promoter;GO:0030178|negative regulation of Wnt sign…	GO:0030054|cell junction;GO:0005737|cytoplasm;GO:0005829|cytosol;GO:0005654|nucleoplasm;GO:0005634|nucleus;GO:0045202|synapse;	GO:0008013|beta-catenin binding;GO:0070097|delta-catenin binding;GO:0042826|histone deacetylase binding;GO:0051018|protein kinase A binding;GO:0005080|protein kinase C binding;GO:0001085|RNA polymerase II transcription factor binding;	.	.
ENSGALG00000027974	11	14	10	7.22769	1	2	4	1.22113	2.88221	0.0215054	NA	up	ENSGALG00000027974	protein_coding	chr24:2824428-2826142:+	gi|971431772|ref|XP_015153636.1|	1160	2e-142	PREDICTED: zonadhesin-like isoform X12 [Gallus gallus]	gi|971431771|ref|XM_015298150.1|	619	0	PREDICTED: Gallus gallus zonadhesin-like (LOC101748867), transcript variant X14, mRNA	.	.	.	.	.	.	.	.	pfam05139	Erythro_esteras	Erythromycin esterase. This family includes erythromycin esterase enzymes that confer resistance to the erythromycin antibiotic.	.	.	.	.	.
ENSGALG00000014935	877	744	610	677.89	590	649	592	1.25916	3.3246	0.0215764	0.999915	up	GREB1L	protein_coding	chr2:102634399-102704531:+	gi|971383632|ref|XP_015133448.1|	9502	0	PREDICTED: GREB1-like protein isoform X4 [Gallus gallus]	gi|971383631|ref|XM_015277962.1|	5900	0	PREDICTED: Gallus gallus growth regulation by estrogen in breast cancer-like (GREB1L), transcript variant X8, mRNA	Q9C091	1242	0	GREB1-like protein	.	.	.	.	pfam00238	Ribosomal_L14	Ribosomal protein L14p/L23e.	.	GO:0016021|integral component of membrane;	.	.	.
ENSGALG00000011659	1313	1227	1032	1111.69	1096	989	1010	1.22379	2.91356	0.021704	0.999915	up	ACAT2	protein_coding	chr3:45735280-45743220:-	gi|303227902|ref|NP_001034376.2|	1960	0	acetyl-CoA acetyltransferase, cytosolic [Gallus gallus]	gi|303227901|ref|NM_001039287.2|	1421	0	Gallus gallus acetyl-CoA acetyltransferase 2 (ACAT2), mRNA	Q9BWD1	583	0	Acetyl-CoA acetyltransferase, cytosolic	BMEI0274	466	8e-159	COG0183	pfam00108	Thiolase_N	Thiolase, N-terminal domain. Thiolase is reported to be structurally related to beta-ketoacyl synthase (pfam00109), and also chalcone synthase.	GO:0006635|fatty acid beta-oxidation;GO:0006629|lipid metabolic process;	GO:0005737|cytoplasm;GO:0070062|extracellular exosome;GO:0005739|mitochondrion;GO:0005730|nucleolus;GO:0005634|nucleus;	GO:0003985|acetyl-CoA C-acetyltransferase activity;	K00626	E2.3.1.9, atoB; acetyl-CoA C-acetyltransferase [EC:2.3.1.9]
ENSGALG00000017242	822	880	1094	1137.57	1437	1354	1302	0.795234	-3.3055	0.0218042	0.999915	down	FZD4	protein_coding	chr1:188780367-188784802:+	gi|45383908|ref|NP_989430.1|	2704	0	frizzled-4 precursor [Gallus gallus]	gi|45383907|ref|NM_204099.1|	3748	0	Gallus gallus frizzled class receptor 4 (FZD4), mRNA	Q9IA05	1046	0	Frizzled-4	.	.	.	.	pfam01534	Frizzled	Frizzled/Smoothened family membrane region. This family contains the membrane spanning region of frizzled and smoothened receptors. This membrane region is predicted to contain seven transmembrane alpha helices. Proteins related to Drosophila frizzled are receptors for Wnt (mediating the beta-catenin signalling pathway), but also the planar cell polarity (PCP) pathway and the Wnt/calcium pathway.…	GO:0001568|blood vessel development;GO:0060070|canonical Wnt signaling pathway;GO:0061301|cerebellum vasculature morphogenesis;GO:0035426|extracellular matrix-cell signaling;GO:0031987|locomotion involved in locomotory behavior;GO:0001553|luteinization;GO:0010812|negative regulation of cell-substrate adhesion;GO:0035567|non-canonical Wnt signaling pathway;GO:0043507|positive regulation of JUN kin…	GO:0009986|cell surface;GO:0005911|cell-cell junction;GO:0070062|extracellular exosome;GO:0016021|integral component of membrane;GO:0005886|plasma membrane;	GO:0019955|cytokine binding;GO:0004930|G-protein coupled receptor activity;GO:0030165|PDZ domain binding;GO:0046982|protein heterodimerization activity;GO:0042803|protein homodimerization activity;GO:0031625|ubiquitin protein ligase binding;GO:0042813|Wnt-activated receptor activity;GO:0017147|Wnt-protein binding;	K02354	FZD4, fz4; frizzled 4
ENSGALG00000007383	505	319	324	330.679	232	337	261	1.31383	3.93778	0.0218314	0.999915	up	HSPB8	protein_coding	chr15:9765688-9767739:-	gi|513210959|ref|XP_004934466.1|	1035	3e-141	PREDICTED: heat shock protein beta-8 [Gallus gallus]	gi|971421009|ref|XM_004934409.2|	594	0	PREDICTED: Gallus gallus heat shock 22kDa protein 8 (HSPB8), mRNA	Q5RAB0	276	9e-93	Heat shock protein beta-8	.	.	.	.	pfam00011	HSP20	Hsp20/alpha crystallin family.	.	GO:0005737|cytoplasm;GO:0005634|nucleus;	.	K08879	HSPB8; heat shock protein beta-8
ENSGALG00000015677	1100	1361	498	806.525	803	418	631	1.3349	4.16732	0.0221232	0.999915	up	SUSD1	protein_coding	chrZ:66156522-66193789:+	gi|513232411|ref|XP_424913.4|	3547	0	PREDICTED: sushi domain-containing protein 1 isoform X1 [Gallus gallus]	gi|971440439|ref|XM_015280726.1|	2139	0	PREDICTED: Gallus gallus sushi domain containing 1 (SUSD1), transcript variant X3, mRNA	Q6UWL2	246	2e-69	Sushi domain-containing protein 1	.	.	.	.	pfam00084	Sushi	Sushi domain (SCR repeat).	.	GO:0016021|integral component of membrane;	GO:0005509|calcium ion binding;	.	.
ENSGALG00000043393	27	53	20	23.433	21	10	7	1.28017	3.56331	0.0221985	0.999915	up	CADM2	protein_coding	chr1:93328062-93520050:-	gi|971374987|ref|XP_015153869.1|	1947	0	PREDICTED: cell adhesion molecule 2 isoform X1 [Gallus gallus]	gi|971374988|ref|XM_015298389.1|	1248	0	PREDICTED: Gallus gallus cell adhesion molecule 2 (CADM2), transcript variant X2, mRNA	Q8N3J6	657	0	Cell adhesion molecule 2	.	.	.	.	pfam08205	C2-set_2	CD80-like C2-set immunoglobulin domain. These domains belong to the immunoglobulin superfamily.	GO:0034332|adherens junction organization;GO:0008037|cell recognition;GO:0007157|heterophilic cell-cell adhesion via plasma membrane cell adhesion molecules;GO:0007156|homophilic cell adhesion via plasma membrane adhesion molecules;	GO:0030424|axon;GO:0005913|cell-cell adherens junction;GO:0005887|integral component of plasma membrane;GO:0005886|plasma membrane;GO:0045202|synapse;	GO:0050839|cell adhesion molecule binding;GO:0042803|protein homodimerization activity;GO:0004872|receptor activity;GO:0005102|receptor binding;	K06782	CADM2, IGSF4D, NECL3; cell adhesion molecule 2
ENSGALG00000034077	485	538	257	361.436	258	281	336	1.32587	4.06938	0.0224102	0.999915	up	KCNK5	protein_coding	chr3:29274506-29304143:+	gi|118087985|ref|XP_419478.2|	2384	0	PREDICTED: potassium channel subfamily K member 5 isoform X1 [Gallus gallus]	gi|971387008|ref|XM_419478.5|	1696	0	PREDICTED: Gallus gallus potassium channel, two pore domain subfamily K, member 5 (KCNK5), transcript variant X1, mRNA	O95279	613	0	Potassium channel subfamily K member 5	MA2218	51.6	7e-07	COG1226	pfam07885	Ion_trans_2	Ion channel. This family includes the two membrane helix type ion channels found in bacteria.	GO:0007588|excretion;GO:0006813|potassium ion transport;GO:0030322|stabilization of membrane potential;	GO:0005887|integral component of plasma membrane;	GO:0005267|potassium channel activity;GO:0022841|potassium ion leak channel activity;GO:0005249|voltage-gated potassium channel activity;	K04916	KCNK5; potassium channel subfamily K member 5
ENSGALG00000014793	33	93	18	33.4235	20	22	10	1.27245	3.47612	0.0226066	0.999915	up	DLGAP1	protein_coding	chr2:100746250-101066076:+	gi|959048194|ref|XP_014726732.1|	4638	0	PREDICTED: disks large-associated protein 1 isoform X1 [Sturnus vulgaris]	gi|1003753965|ref|XM_015855352.1|	3033	0	PREDICTED: Coturnix japonica discs large homolog associated protein 1 (DLGAP1), transcript variant X5, mRNA	O14490	1144	0	Disks large-associated protein 1	.	.	.	.	pfam03359	GKAP	Guanylate-kinase-associated protein (GKAP) protein.	GO:0007268|synaptic transmission;	GO:0030054|cell junction;GO:0014069|postsynaptic density;GO:0045211|postsynaptic membrane;	.	K15008	DLGAP1, GKAP; discs, large-associated protein 1
ENSGALG00000017235	77	89	118	127.689	182	141	169	0.756159	-4.03238	0.0226177	0.999915	down	NOX4	protein_coding	chr1:187793324-187896831:+	gi|971378486|ref|XP_015135526.1|	3058	0	PREDICTED: NADPH oxidase 4 isoform X1 [Gallus gallus]	gi|971378485|ref|XM_015280040.1|	1749	0	PREDICTED: Gallus gallus NADPH oxidase 4 (NOX4), transcript variant X1, mRNA	Q5R5C5	814	0	NADPH oxidase 4	PA0545	55.5	3e-07	COG4097	pfam08030	NAD_binding_6	Ferric reductase NAD binding domain.	GO:0045453|bone resorption;GO:0055007|cardiac muscle cell differentiation;GO:0007569|cell aging;GO:0000902|cell morphogenesis;GO:0071333|cellular response to glucose stimulus;GO:0010467|gene expression;GO:0050667|homocysteine metabolic process;GO:0008285|negative regulation of cell proliferation;GO:2000573|positive regulation of DNA biosynthetic process;GO:0070374|positive regulation of ERK1 and …	GO:0005789|endoplasmic reticulum membrane;GO:0005925|focal adhesion;GO:0016021|integral component of membrane;GO:0005634|nucleus;GO:0048471|perinuclear region of cytoplasm;GO:0005886|plasma membrane;	GO:0072341|modified amino acid binding;GO:0016175|superoxide-generating NADPH oxidase activity;	.	.
ENSGALG00000030164	330	271	330	403.117	537	356	625	0.764158	-3.88057	0.0227131	0.999915	down	ECH1	protein_coding	chrKQ759482.1:18170-21104:-	gi|971445900|ref|XP_015127987.1|	1633	0	PREDICTED: delta(3,5)-Delta(2,4)-dienoyl-CoA isomerase, mitochondrial [Gallus gallus]	gi|971445899|ref|XM_015272501.1|	1009	0	PREDICTED: Gallus gallus Uncharacterized protein (AC104534.3), mRNA	Q62651	420	2e-145	Delta(3,5)-Delta(2,4)-dienoyl-CoA isomerase, mitochondrial	.	.	.	.	pfam00378	ECH	Enoyl-CoA hydratase/isomerase family. This family contains a diverse set of enzymes including: Enoyl-CoA hydratase. Napthoate synthase. Carnitate racemase. 3-hydoxybutyryl-CoA dehydratase. Dodecanoyl-CoA delta-isomerase.	GO:0006635|fatty acid beta-oxidation;GO:0009062|fatty acid catabolic process;	GO:0070062|extracellular exosome;GO:0016020|membrane;GO:0005739|mitochondrion;GO:0005777|peroxisome;	GO:0016853|isomerase activity;	K12663	ECH1; delta(3,5)-Delta(2,4)-dienoyl-CoA isomerase [EC:5.3.3.-]
ENSGALG00000035196	161	142	95	179.307	174	258	260	0.754669	-4.06084	0.0228033	0.999915	down	ENSGALG00000035196	protein_coding	chrAADN04006822.1:21-9488:-	gi|971450022|ref|XP_015129719.1|	967	1e-123	PREDICTED: E3 ubiquitin-protein ligase TRIM39-like, partial [Gallus gallus]	gi|971450021|ref|XM_015274233.1|	923	0	PREDICTED: Gallus gallus E3 ubiquitin-protein ligase TRIM39-like (LOC107050499), partial mRNA	Q1XHU0	289	3e-87	E3 ubiquitin-protein ligase TRIM39	.	.	.	.	pfam00622	SPRY	SPRY domain. SPRY Domain is named from SPla and the RYanodine Receptor. Domain of unknown function. Distant homologues are domains in butyrophilin/marenostrin/pyrin homologues.	GO:0006915|apoptotic process;GO:2000059|negative regulation of protein ubiquitination involved in ubiquitin-dependent protein catabolic process;GO:2001235|positive regulation of apoptotic signaling pathway;GO:0016567|protein ubiquitination;	GO:0005829|cytosol;GO:0005739|mitochondrion;	GO:0016874|ligase activity;GO:0008270|zinc ion binding;	K12015	TRIM39; tripartite motif-containing protein 39 [EC:2.3.2.27]
ENSGALG00000040621	75	100	109	131.181	134	164	213	0.752914	-4.09443	0.0230119	0.999915	down	IL18R1	protein_coding	chr1:133975526-133993302:+	gi|307344670|ref|NP_001138697.2|	2890	0	interleukin-18 receptor 1 precursor [Gallus gallus]	gi|971376491|ref|XM_015277719.1|	2101	0	PREDICTED: Gallus gallus interleukin 18 receptor 1 (IL18R1), transcript variant X1, mRNA	Q13478	374	5e-119	Interleukin-18 receptor 1	.	.	.	.	pfam01582	TIR	TIR domain. The Toll/interleukin-1 receptor (TIR) homology domain is an intracellular signalling domain found in MyD88, interleukin 1 receptor and the Toll receptor. It contains three highly-conserved regions, and mediates protein-protein interactions between the Toll-like receptors (TLRs) and signal-transduction components. TIR-like motifs are also found in plant proteins thought to be involved …	GO:0006955|immune response;GO:0030101|natural killer cell activation;GO:0032729|positive regulation of interferon-gamma production;GO:0042346|positive regulation of NF-kappaB import into nucleus;GO:0007165|signal transduction;GO:0045063|T-helper 1 cell differentiation;	GO:0016021|integral component of membrane;GO:0005886|plasma membrane;	GO:0004908|interleukin-1 receptor activity;GO:0042008|interleukin-18 receptor activity;GO:0004872|receptor activity;	K05173	IL18R1, IL1RRP; interleukin 18 receptor 1
ENSGALG00000032413	8742	6567	8091	7239.85	6511	7300	6175	1.23293	3.02092	0.0230198	0.999915	up	NADK	protein_coding	chr21:1970069-1990004:+	gi|60098787|emb|CAH65224.1|	2240	0	hypothetical protein RCJMB04_9i6 [Gallus gallus]	gi|761631395|ref|NM_001030870.2|	4739	0	Gallus gallus NAD kinase (NADK), mRNA	P58058	718	0	NAD kinase	YEL041w	201	7e-54	COG0061	pfam01513	NAD_kinase	ATP-NAD kinase. Members of this family include ATP-NAD kinases EC:2.7.1.23, which catalyses the phosphorylation of NAD to NADP utilizing ATP and other nucleoside triphosphates as well as inorganic polyphosphate as a source of phosphorus. Also includes NADH kinases EC:2.7.1.86.	GO:0019674|NAD metabolic process;GO:0006741|NADP biosynthetic process;	GO:0005829|cytosol;	GO:0005524|ATP binding;GO:0046872|metal ion binding;GO:0003951|NAD+ kinase activity;	K00858	ppnK, NADK; NAD+ kinase [EC:2.7.1.23]
ENSGALG00000040866	2006	2044	753	1325.25	1057	1187	870	1.33054	4.12017	0.0230738	0.999915	up	P3H2	protein_coding	chr9:14031239-14085279:+	gi|48374055|ref|NP_001001530.1|	3398	0	prolyl 3-hydroxylase 2 precursor [Gallus gallus]	gi|971410638|ref|XR_001467998.1|	2085	0	PREDICTED: Gallus gallus leprecan-like 1 (LEPREL1), transcript variant X2, misc_RNA	Q6JHU7	1135	0	Prolyl 3-hydroxylase 2	.	.	.	.	pfam13640	2OG-FeII_Oxy_3	2OG-Fe(II) oxygenase superfamily. This family contains members of the 2-oxoglutarate (2OG) and Fe(II)-dependent oxygenase superfamily.	GO:0032963|collagen metabolic process;GO:0008285|negative regulation of cell proliferation;GO:0019511|peptidyl-proline hydroxylation;	GO:0005604|basement membrane;GO:0005783|endoplasmic reticulum;GO:0005794|Golgi apparatus;	GO:0005506|iron ion binding;GO:0031418|L-ascorbic acid binding;GO:0019797|procollagen-proline 3-dioxygenase activity;	.	.
ENSGALG00000015453	38	56	17	26.7254	20	15	12	1.29291	3.70623	0.0231412	0.999915	up	DUSP27	protein_coding	chr1:91795813-91804632:-	gi|513162195|ref|XP_004938375.1|	5372	0	PREDICTED: inactive dual specificity phosphatase 27 [Gallus gallus]	gi|971374928|ref|XM_015298129.1|	3471	0	PREDICTED: Gallus gallus dual specificity phosphatase 27 (putative) (DUSP27), transcript variant X2, mRNA	Q5VZP5	1026	0	Inactive dual specificity phosphatase 27	SPBC17A3.06	54.3	1e-06	COG2453	pfam00782	DSPc	Dual specificity phosphatase, catalytic domain. Ser/Thr and Tyr protein phosphatases. The enzyme's tertiary fold is highly similar to that of tyrosine-specific phosphatases, except for a "recognition" region.	.	.	GO:0008138|protein tyrosine/serine/threonine phosphatase activity;	K14165	K14165; atypical dual specificity phosphatase [EC:3.1.3.16 3.1.3.48]
ENSGALG00000017086	61	56	79	52.9554	35	50	33	1.33171	4.13279	0.0231931	0.999915	up	ENSGALG00000017086	protein_coding	chr1:175631550-175648871:-	gi|118085001|ref|XP_417117.2|	4384	0	PREDICTED: microtubule-associated tumor suppressor candidate 2 [Gallus gallus]	gi|971378147|ref|XM_015278698.1|	1634	0	PREDICTED: Gallus gallus microtubule associated tumor suppressor candidate 2 (MTUS2), transcript variant X3, mRNA	Q5JR59	499	1e-155	Microtubule-associated tumor suppressor candidate 2	.	.	.	.	pfam03251	Tymo_45kd_70kd	Tymovirus 45/70Kd protein. Tymoviruses are single stranded RNA viruses. This family includes a protein of unknown function that has been named based on its molecular weight. Tymoviruses such as the ononis yellow mosaic tymovirus encode only three proteins. Of these two are overlapping this protein overlaps a larger ORF that is thought to be the polymerase.	.	GO:0005737|cytoplasm;GO:0005874|microtubule;GO:0005634|nucleus;	GO:0008017|microtubule binding;GO:0042803|protein homodimerization activity;	.	.
ENSGALG00000009884	18	9	11	22.4764	31	27	42	0.767787	-3.81222	0.0234793	0.999915	down	SYT14	protein_coding	chr3:22769207-22849558:-	gi|971387214|ref|XP_015139344.1|	2980	0	PREDICTED: synaptotagmin-14 isoform X6 [Gallus gallus]	gi|971387213|ref|XM_015283858.1|	1838	0	PREDICTED: Gallus gallus synaptotagmin XIV (SYT14), transcript variant X6, mRNA	Q8NB59	1002	0	Synaptotagmin-14	.	.	.	.	pfam00168	C2	C2 domain.	GO:0006906|vesicle fusion;	GO:0016021|integral component of membrane;GO:0005886|plasma membrane;	GO:0005509|calcium ion binding;GO:0030276|clathrin binding;GO:0019905|syntaxin binding;	K19328	SYT14_16; synaptotagmin-14/16
ENSGALG00000002739	998	837	924	1076.62	1245	1270	1244	0.826797	-2.74396	0.0235107	0.999915	down	INPP5K	protein_coding	chr19:5245126-5276310:-	gi|536287576|ref|NP_001269223.1|	2496	0	inositol polyphosphate 5-phosphatase K [Gallus gallus]	gi|536287575|ref|NM_001282294.1|	4023	0	Gallus gallus inositol polyphosphate-5-phosphatase K (INPP5K), mRNA	Q8C5L6	384	1e-127	Inositol polyphosphate 5-phosphatase K	SPBC2G2.02_2	149	2e-36	COG5411	pfam03372	Exo_endo_phos	Endonuclease/Exonuclease/phosphatase family. This large family of proteins includes magnesium dependent endonucleases and a large number of phosphatases involved in intracellular signalling. This family includes: AP endonuclease proteins EC:4.2.99.18, DNase I proteins EC:3.1.21.1, Synaptojanin an inositol-1,4,5-trisphosphate phosphatase EC:3.1.3.56, Sphingomyelinase EC:3.1.4.12 and Nocturnin.	GO:0071320|cellular response to cAMP;GO:0071364|cellular response to epidermal growth factor stimulus;GO:0032870|cellular response to hormone stimulus;GO:0032869|cellular response to insulin stimulus;GO:0071356|cellular response to tumor necrosis factor;GO:0016311|dephosphorylation;GO:0007186|G-protein coupled receptor signaling pathway;GO:0042593|glucose homeostasis;GO:0001701|in utero embryonic…	GO:0005737|cytoplasm;GO:0005829|cytosol;GO:0005783|endoplasmic reticulum;GO:0016020|membrane;GO:0043005|neuron projection;GO:0005634|nucleus;GO:0048471|perinuclear region of cytoplasm;GO:0005886|plasma membrane;GO:0001726|ruffle;GO:0032587|ruffle membrane;GO:0005802|trans-Golgi network;	GO:0016312|inositol bisphosphate phosphatase activity;GO:0046030|inositol trisphosphate phosphatase activity;GO:0052659|inositol-1,3,4,5-tetrakisphosphate 5-phosphatase activity;GO:0052658|inositol-1,4,5-trisphosphate 5-phosphatase activity;GO:0004445|inositol-polyphosphate 5-phosphatase activity;GO:0034595|phosphatidylinositol phosphate 5-phosphatase activity;GO:0034594|phosphatidylinositol tris…	K01106	E3.1.3.56; inositol-1,4,5-trisphosphate 5-phosphatase [EC:3.1.3.56]
ENSGALG00000003665	984	1046	1079	973.746	909	895	914	1.21785	2.84331	0.0236084	0.999915	up	PIGS	protein_coding	chr19:5732371-5736475:-	gi|971426602|ref|XP_015151546.1|	2622	0	PREDICTED: GPI transamidase component PIG-S [Gallus gallus]	gi|971426601|ref|XM_015296060.1|	1981	0	PREDICTED: Gallus gallus phosphatidylinositol glycan anchor biosynthesis, class S (PIGS), mRNA	Q3SZL5	630	0	GPI transamidase component PIG-S	.	.	.	.	pfam10510	PIG-S	Phosphatidylinositol-glycan biosynthesis class S protein. PIG-S is one of several key, core, components of the glycosylphosphatidylinositol (GPI) trans-amidase complex that mediates GPI anchoring in the endoplasmic reticulum. Anchoring occurs when a protein's C-terminal GPI attachment signal peptide is replaced with a pre-assembled GPI. Mammalian GPITransamidase consists of at least five componen…	GO:0016255|attachment of GPI anchor to protein;	GO:0005789|endoplasmic reticulum membrane;GO:0042765|GPI-anchor transamidase complex;GO:0016020|membrane;	GO:0003923|GPI-anchor transamidase activity;	K05291	PIGS; phosphatidylinositol glycan, class S
ENSGALG00000002223	39	56	53	76.8555	122	55	144	0.754832	-4.05773	0.0240328	0.999915	down	LHX9	protein_coding	chr8:2288065-2297811:-	gi|224493175|sp|Q90881.2|LHX9_CHICK	1859	0	RecName: Full=LIM/homeobox protein Lhx9; Short=LIM homeobox protein 9	gi|971406915|ref|XM_015290250.1|	1539	0	PREDICTED: Gallus gallus LIM homeobox 9 (LHX9), transcript variant X1, mRNA	Q90881	720	0	LIM/homeobox protein Lhx9	ECU03g1170	55.8	5e-08	COG5576	pfam00046	Homeobox	Homeobox domain.	GO:0008045|motor neuron axon guidance;GO:0045892|negative regulation of transcription, DNA-templated;GO:0021522|spinal cord motor neuron differentiation;	GO:0005634|nucleus;	GO:0043565|sequence-specific DNA binding;GO:0003714|transcription corepressor activity;GO:0008270|zinc ion binding;	K09373	LHX2_9; LIM homeobox protein 2/9
ENSGALG00000028069	380	809	607	511.112	486	327	424	1.3234	4.04249	0.0240887	0.999915	up	WNT16	protein_coding	chr1:23246190-23256408:-	gi|971371143|ref|XP_001233678.4|	1682	0	PREDICTED: protein Wnt-16 [Gallus gallus]	gi|971371142|ref|XM_001233677.4|	1083	0	PREDICTED: Gallus gallus wingless-type MMTV integration site family, member 16 (WNT16), mRNA	Q5E9U6	542	0	Protein Wnt-16	.	.	.	.	pfam00110	wnt	wnt family. Wnt genes have been identified in vertebrates and invertebrates but not in plants, unicellular eukaryotes or prokaryotes. In humans, 19 WNT proteins are known. Because of their insolubility little is known about Wnt protein structure, but all have 23 or 24 Cys residues whose spacing is highly conserved. Signal transduction by Wnt proteins (including the Wnt/beta-catenin, the Wnt/Ca++,…	GO:0045165|cell fate commitment;GO:0030182|neuron differentiation;GO:0016055|Wnt signaling pathway;	GO:0005615|extracellular space;GO:0005578|proteinaceous extracellular matrix;	GO:0005109|frizzled binding;	K01558	WNT16; wingless-type MMTV integration site family, member 16
ENSGALG00000005297	83	187	65	87.6456	65	51	67	1.32177	4.02473	0.0242477	0.999915	up	HHATL	protein_coding	chr2:2044118-2056265:-	gi|313760636|ref|NP_001186505.1|	2696	0	protein-cysteine N-palmitoyltransferase HHAT-like protein [Gallus gallus]	gi|313760635|ref|NM_001199576.1|	1926	0	Gallus gallus hedgehog acyltransferase-like (HHATL), mRNA	Q9HCP6	733	0	Protein-cysteine N-palmitoyltransferase HHAT-like protein	YGL084c	68.2	4e-11	COG1696	pfam03062	MBOAT	MBOAT, membrane-bound O-acyltransferase family. The MBOAT (membrane bound O-acyl transferase) family of membrane proteins contains a variety of acyltransferase enzymes. A conserved histidine has been suggested to be the active site residue.	GO:0060262|negative regulation of N-terminal protein palmitoylation;	GO:0005783|endoplasmic reticulum;GO:0005789|endoplasmic reticulum membrane;GO:0016021|integral component of membrane;GO:0048471|perinuclear region of cytoplasm;	.	.	.
ENSGALG00000016648	165	120	67	88.0122	36	34	100	1.30853	3.8795	0.02464	0.999915	up	ENSGALG00000016648	protein_coding	chr1:128514145-128528599:+	gi|118084193|ref|XP_416855.2|	3071	0	PREDICTED: arylsulfatase D [Gallus gallus]	gi|971376514|ref|XM_416855.4|	1997	0	PREDICTED: Gallus gallus arylsulfatase D (ARSD), transcript variant X1, mRNA	P51689	843	0	Arylsulfatase D	STM0035	170	5e-45	COG3119	pfam14707	Sulfatase_C	C-terminal region of aryl-sulfatase.	GO:0006687|glycosphingolipid metabolic process;GO:0043687|post-translational protein modification;	GO:0005788|endoplasmic reticulum lumen;GO:0070062|extracellular exosome;GO:0005764|lysosome;	GO:0004065|arylsulfatase activity;GO:0046872|metal ion binding;	K12374	ARSD_F_H; arylsulfatase D/F/H [EC:3.1.6.-]
ENSGALG00000002893	249	360	312	268.121	177	251	244	1.30869	3.88122	0.0246864	0.999915	up	STC2	protein_coding	chr13:9230034-9239581:-	gi|363738949|ref|XP_414534.3|	1368	0	PREDICTED: stanniocalcin-2 isoform X1 [Gallus gallus]	gi|971417929|ref|XM_414534.5|	1163	0	PREDICTED: Gallus gallus stanniocalcin 2 (STC2), transcript variant X1, mRNA	Q5RAT2	388	4e-132	Stanniocalcin-2	.	.	.	.	pfam03298	Stanniocalcin	Stanniocalcin family.	.	GO:0005576|extracellular region;	.	.	.
ENSGALG00000037950	33	48	30	54.8026	93	58	73	0.753393	-4.08526	0.0247219	0.999915	down	ALPK3	protein_coding	chr10:815996-845140:-	gi|513200488|ref|XP_004943664.1|	7315	0	PREDICTED: alpha-protein kinase 3 isoform X3 [Gallus gallus]	gi|971412702|ref|XM_413723.4|	4652	0	PREDICTED: Gallus gallus alpha-kinase 3 (ALPK3), transcript variant X2, mRNA	Q96L96	691	0	Alpha-protein kinase 3	.	.	.	.	pfam02816	Alpha_kinase	Alpha-kinase family. This family is a novel family of eukaryotic protein kinase catalytic domains, which have no detectable similarity to conventional kinases. The family contains myosin heavy chain kinases and Elongation Factor-2 kinase and a bifunctional ion channel. This family is known as the alpha-kinase family. The structure of the kinase domain revealed unexpected similarity to eukaryotic …	GO:0007507|heart development;	GO:0005634|nucleus;	GO:0005524|ATP binding;GO:0004674|protein serine/threonine kinase activity;	K08868	ALPK; alpha-kinase
ENSGALG00000036456	104	89	80	116.944	145	149	144	0.768965	-3.79009	0.024751	0.999915	down	TRIB1	protein_coding	chr2:138969888-138972814:+	gi|971385121|ref|XP_015138631.1|	1514	0	PREDICTED: tribbles homolog 1 [Gallus gallus]	gi|971385120|ref|XM_015283145.1|	1119	0	PREDICTED: Gallus gallus tribbles pseudokinase 1 (TRIB1), mRNA	Q96RU8	477	3e-166	Tribbles homolog 1	.	.	.	.	pfam00069	Pkinase	Protein kinase domain.	GO:0007254|JNK cascade;GO:0031665|negative regulation of lipopolysaccharide-mediated signaling pathway;GO:0045659|negative regulation of neutrophil differentiation;GO:0006469|negative regulation of protein kinase activity;GO:0043433|negative regulation of sequence-specific DNA binding transcription factor activity;GO:0014912|negative regulation of smooth muscle cell migration;GO:0048662|negative …	GO:0005737|cytoplasm;GO:0005634|nucleus;	GO:0031434|mitogen-activated protein kinase kinase binding;GO:0004860|protein kinase inhibitor activity;GO:0008134|transcription factor binding;GO:0031625|ubiquitin protein ligase binding;GO:0055106|ubiquitin-protein transferase regulator activity;	K08814	TRIB1_2; tribbles homolog 1/2
ENSGALG00000037726	835	707	656	885.018	920	1163	1081	0.800259	-3.21461	0.0251778	0.999915	down	MARCKS	protein_coding	chr3:65048591-65051085:-	gi|823458840|ref|XP_012428209.1|	245	1e-21	PREDICTED: myristoylated alanine-rich C-kinase substrate, partial [Taeniopygia guttata]	gi|971389035|ref|XM_015284506.1|	1501	0	PREDICTED: Gallus gallus myristoylated alanine-rich protein kinase C substrate (MARCKS), transcript variant X1, mRNA	P16527	97.8	2e-21	Myristoylated alanine-rich C-kinase substrate	.	.	.	.	pfam02063	MARCKS	MARCKS family.	.	GO:0005737|cytoplasm;GO:0005856|cytoskeleton;GO:0016020|membrane;	.	K12561	MARCKS; myristoylated alanine-rich C-kinase substrate
ENSGALG00000036990	816	830	861	986.273	1178	1069	1213	0.821695	-2.83325	0.0253325	0.999915	down	DECR1	protein_coding	chr2:124942870-124952036:+	gi|50731694|ref|XP_418328.1|	1675	0	PREDICTED: 2,4-dienoyl-CoA reductase, mitochondrial [Gallus gallus]	gi|971384364|ref|XM_418328.5|	1188	0	PREDICTED: Gallus gallus 2,4-dienoyl CoA reductase 1, mitochondrial (DECR1), mRNA	Q16698	515	0	2,4-dienoyl-CoA reductase, mitochondrial	Ta0205	232	4e-72	COG1028	pfam13561	adh_short_C2	Enoyl-(Acyl carrier protein) reductase.	GO:0006635|fatty acid beta-oxidation;GO:0051289|protein homotetramerization;	GO:0005737|cytoplasm;GO:0070062|extracellular exosome;GO:0005759|mitochondrial matrix;GO:0005739|mitochondrion;GO:0005654|nucleoplasm;GO:0005634|nucleus;	GO:0008670|2,4-dienoyl-CoA reductase (NADPH) activity;GO:0070402|NADPH binding;GO:0016651|oxidoreductase activity, acting on NAD(P)H;	K13236	DECR1; 2,4-dienoyl-CoA reductase, mitochondrial [EC:1.3.1.34]
ENSGALG00000017553	363	338	279	297.146	280	277	243	1.26072	3.34247	0.025364	0.999915	up	SNX11	protein_coding	chr27:4162427-4168358:-	gi|971435156|ref|XP_015154976.1|	1229	4e-164	PREDICTED: sorting nexin-11 isoform X2 [Gallus gallus]	gi|971435157|ref|XM_003642796.3|	1720	0	PREDICTED: Gallus gallus sorting nexin 11 (SNX11), transcript variant X3, mRNA	Q91WL6	291	2e-92	Sorting nexin-11	SPBC887.06c	67.4	4e-12	COG5391	pfam00787	PX	PX domain. PX domains bind to phosphoinositides.	GO:0006897|endocytosis;GO:0006886|intracellular protein transport;GO:0016050|vesicle organization;	GO:0005768|endosome;GO:0019898|extrinsic component of membrane;	GO:0035091|phosphatidylinositol binding;GO:1901981|phosphatidylinositol phosphate binding;	K17924	SNX10_11; sorting nexin-10/11
ENSGALG00000043672	767	825	956	1054.14	1055	1409	1363	0.786715	-3.46087	0.0253963	0.999915	down	STAB1	protein_coding	chr12:640217-687795:+	gi|971415321|ref|XP_015148233.1|	11907	0	PREDICTED: stabilin-1 [Gallus gallus]	gi|971415322|ref|XM_015292748.1|	5673	0	PREDICTED: Gallus gallus stabilin 1 (STAB1), transcript variant X2, mRNA	Q8R4Y4	246	8e-64	Stabilin-1	MA1723_1	62.8	1e-09	COG2335	pfam02469	Fasciclin	Fasciclin domain. This extracellular domain is found repeated four times in grasshopper fasciclin I as well as in proteins from mammals, sea urchins, plants, yeast and bacteria.	GO:0007155|cell adhesion;GO:0007267|cell-cell signaling;GO:0042742|defense response to bacterium;GO:0006954|inflammatory response;GO:0016525|negative regulation of angiogenesis;	GO:0005737|cytoplasm;GO:0005887|integral component of plasma membrane;	GO:0005509|calcium ion binding;GO:0005540|hyaluronic acid binding;GO:0030169|low-density lipoprotein particle binding;GO:0005041|low-density lipoprotein receptor activity;GO:0005044|scavenger receptor activity;	K19020	STAB1; stabilin-1
ENSGALG00000037856	378	85	109	297.138	447	382	429	0.759499	-3.9688	0.0254869	0.999915	down	CHL1	protein_coding	chr12:17238314-17341991:+	gi|971416329|ref|XP_015148697.1|	6480	0	PREDICTED: neural cell adhesion molecule L1-like protein isoform X1 [Gallus gallus]	gi|971416340|ref|XM_015293218.1|	3892	0	PREDICTED: Gallus gallus cell adhesion molecule L1-like (CHL1), transcript variant X7, mRNA	O00533	1522	0	Neural cell adhesion molecule L1-like protein	.	.	.	.	pfam13882	Bravo_FIGEY	Bravo-like intracellular region. This is the very C-terminal intracellular region of neural adhesion molecule L1 proteins that are also known as Bravo or NrCAM. It lies upstream of the IG and Fn3 domains and has the highly conserved motif FIGEY. The function is not known.	GO:0008344|adult locomotory behavior;GO:0007411|axon guidance;GO:0031103|axon regeneration;GO:0007155|cell adhesion;GO:0050890|cognition;GO:0035640|exploration behavior;GO:0043524|negative regulation of neuron apoptotic process;GO:0001764|neuron migration;GO:0007165|signal transduction;	GO:0045177|apical part of cell;GO:0030425|dendrite;GO:0070062|extracellular exosome;GO:0016021|integral component of membrane;GO:0005886|plasma membrane;GO:0005578|proteinaceous extracellular matrix;	.	K06758	CHL1; L1 cell adhesion molecule like protein
ENSGALG00000026422	7482	10318	2672	5534.88	5011	3573	3930	1.3252	4.06214	0.0256997	0.999915	up	ENSGALG00000026422	protein_coding	chr7:28369889-28385093:-	gi|971406177|ref|XP_015145435.1|	9094	0	PREDICTED: poly [ADP-ribose] polymerase 14 isoform X1 [Gallus gallus]	gi|971406176|ref|XM_015289949.1|	5151	0	PREDICTED: Gallus gallus poly (ADP-ribose) polymerase family, member 14 (PARP14), transcript variant X1, mRNA	Q460N5	1222	0	Poly [ADP-ribose] polymerase 14	TM0508_2	127	2e-31	COG2110	pfam01661	Macro	Macro domain. This domain is an ADP-ribose binding module. It is found in a number of otherwise unrelated proteins. It is found at the C-terminus of the macro-H2A histone protein. This domain is found in the non-structural proteins of several types of ssRNA viruses such as NSP3 from alphaviruses. This domain is also found on its own in a family of proteins from bacteria, archaebacteria, and eukar…	GO:0006355|regulation of transcription, DNA-templated;GO:0006351|transcription, DNA-templated;	GO:0005737|cytoplasm;GO:0016020|membrane;GO:0005634|nucleus;	GO:0003950|NAD+ ADP-ribosyltransferase activity;	K15261	PARP10_14_15; poly [ADP-ribose] polymerase 10/14/15 [EC:2.4.2.30]
ENSGALG00000009848	277	251	255	238.836	229	213	205	1.25395	3.2648	0.0257845	0.999915	up	LPGAT1	protein_coding	chr3:22114003-22169314:+	gi|71895511|ref|NP_001026220.1|	1980	0	acyl-CoA:lysophosphatidylglycerol acyltransferase 1 [Gallus gallus]	gi|71895510|ref|NM_001031049.1|	2544	0	Gallus gallus lysophosphatidylglycerol acyltransferase 1 (LPGAT1), mRNA	Q91YX5	511	7e-176	Acyl-CoA:lysophosphatidylglycerol acyltransferase 1	SPBC428.14	60.1	1e-08	COG0204	pfam01553	Acyltransferase	Acyltransferase. This family contains acyltransferases involved in phospholipid biosynthesis and other proteins of unknown function. This family also includes tafazzin, the Barth syndrome gene.	GO:0008654|phospholipid biosynthetic process;	GO:0005737|cytoplasm;GO:0005789|endoplasmic reticulum membrane;GO:0016021|integral component of membrane;GO:0016020|membrane;	GO:0016746|transferase activity, transferring acyl groups;	K13514	LPGAT1; lysophosphatidylglycerol acyltransferase 1 [EC:2.3.1.-]
ENSGALG00000036106	1132	1328	959	1050.74	965	950	953	1.24463	3.15717	0.0259121	0.999915	up	SMPD1	protein_coding	chr1:194449530-194453332:-	gi|971378939|ref|XP_015136421.1|	2658	0	PREDICTED: sphingomyelin phosphodiesterase [Gallus gallus]	gi|971378938|ref|XM_015280935.1|	1831	0	PREDICTED: Gallus gallus sphingomyelin phosphodiesterase 1, acid lysosomal (SMPD1), mRNA	Q04519	674	0	Sphingomyelin phosphodiesterase	.	.	.	.	pfam00149	Metallophos	Calcineurin-like phosphoesterase. This family includes a diverse range of phosphoesterases, including protein phosphoserine phosphatases, nucleotidases, sphingomyelin phosphodiesterases and 2'-3' cAMP phosphodiesterases as well as nucleases such as bacterial SbcD or yeast MRE11. The most conserved regions in this superfamily centre around the metal chelating residues.	GO:0046513|ceramide biosynthetic process;GO:0043407|negative regulation of MAP kinase activity;GO:0043065|positive regulation of apoptotic process;GO:0035307|positive regulation of protein dephosphorylation;GO:0042220|response to cocaine;GO:0042493|response to drug;GO:0006685|sphingomyelin catabolic process;GO:0023021|termination of signal transduction;	GO:0005768|endosome;GO:0070062|extracellular exosome;GO:0005615|extracellular space;GO:0042599|lamellar body;GO:0005764|lysosome;GO:0005886|plasma membrane;	GO:0016798|hydrolase activity, acting on glycosyl bonds;GO:0008270|zinc ion binding;	K12350	SMPD1, ASM; sphingomyelin phosphodiesterase [EC:3.1.4.12]
ENSGALG00000043831	502	389	321	353.091	371	227	306	1.29949	3.77947	0.0259276	0.999915	up	LRRC73	protein_coding	chr3:31006925-31012835:+	gi|478621161|ref|NP_001264563.1|	1445	0	leucine-rich repeat-containing protein 73 [Gallus gallus]	gi|478621160|ref|NM_001277634.1|	1427	0	Gallus gallus chromosome 3 open reading frame, human C6orf154 (C3H6ORF154), mRNA	Q5JTD7	237	2e-74	Leucine-rich repeat-containing protein 73	.	.	.	.	pfam15482	CCER1	Coiled-coil domain-containing glutamate-rich protein family 1. This is a family of coiled-coil family proteins found in eukaryotes. Proteins in this family are typically between 160 and 397 amino acids in length.	GO:0006024|glycosaminoglycan biosynthetic process;GO:0015012|heparan sulfate proteoglycan biosynthetic process;GO:0006486|protein glycosylation;	GO:0030176|integral component of endoplasmic reticulum membrane;	GO:0050508|glucuronosyl-N-acetylglucosaminyl-proteoglycan 4-alpha-N-acetylglucosaminyltransferase activity;GO:0046872|metal ion binding;GO:0050509|N-acetylglucosaminyl-proteoglycan 4-beta-glucuronosyltransferase activity;	.	.
ENSGALG00000011350	78	59	100	111.51	105	168	167	0.755497	-4.04503	0.0261111	0.999915	down	NEGR1	protein_coding	chr8:29262888-29428386:-	gi|45382349|ref|NP_990187.1|	1612	0	neuronal growth regulator 1 precursor [Gallus gallus]	gi|1003932433|ref|XM_015870907.1|	1367	0	PREDICTED: Coturnix japonica neuronal growth regulator 1 (NEGR1), mRNA	Q9W6V2	355	2e-120	Neuronal growth regulator 1	.	.	.	.	pfam07679	I-set	Immunoglobulin I-set domain.	GO:0007155|cell adhesion;	GO:0031225|anchored component of membrane;GO:0005886|plasma membrane;	.	K06775	NEGR1; neuronal growth regulator 1
ENSGALG00000030038	427	310	321	426.901	543	508	484	0.798386	-3.24842	0.0261595	0.999915	down	C3	protein_coding	chrAADN04001210.1:6888-29576:+	gi|45382303|ref|NP_990736.1|	7536	0	complement C3 precursor [Gallus gallus]	gi|45382302|ref|NM_205405.1|	4325	0	Gallus gallus complement component 3 (C3), mRNA	Q01833	1671	0	Complement C3	TM0984	57.8	3e-07	COG2373	pfam07678	A2M_comp	A-macroglobulin complement component. This family includes the complement components region of the alpha-2-macroglobulin family.	GO:0006957|complement activation, alternative pathway;GO:0006958|complement activation, classical pathway;GO:0006954|inflammatory response;	GO:0005615|extracellular space;	GO:0004866|endopeptidase inhibitor activity;	.	.
ENSGALG00000016661	68	55	78	90.7171	100	125	125	0.759783	-3.96341	0.0267704	0.999915	down	BLK	protein_coding	chr3:107708021-107727966:+	gi|513179599|ref|XP_420040.4|	2564	0	PREDICTED: tyrosine-protein kinase Blk isoform X2 [Gallus gallus]	gi|971390888|ref|XM_420040.5|	1546	0	PREDICTED: Gallus gallus B lymphoid tyrosine kinase (BLK), transcript variant X2, mRNA	P16277	746	0	Tyrosine-protein kinase Blk	YAR019c	102	3e-22	COG0515	pfam07714	Pkinase_Tyr	Protein tyrosine kinase.	GO:0050853|B cell receptor signaling pathway;GO:0030154|cell differentiation;GO:0007010|cytoskeleton organization;GO:0045087|innate immune response;GO:0043066|negative regulation of apoptotic process;GO:0038083|peptidyl-tyrosine autophosphorylation;GO:0032024|positive regulation of insulin secretion;GO:0042127|regulation of cell proliferation;GO:0050764|regulation of phagocytosis;GO:0071801|regul…	GO:0005829|cytosol;GO:0031234|extrinsic component of cytoplasmic side of plasma membrane;	GO:0005524|ATP binding;GO:0004715|non-membrane spanning protein tyrosine kinase activity;GO:0004713|protein tyrosine kinase activity;GO:0005102|receptor binding;	K08890	BLK; B lymphoid tyrosine kinase [EC:2.7.10.2]
ENSGALG00000039682	52	51	50	71.0078	91	73	115	0.757031	-4.01576	0.0268003	0.999915	down	HCLS1	protein_coding	chr1:70097-82102:+	gi|71897191|ref|NP_001026572.1|	2314	0	hematopoietic lineage cell-specific protein [Gallus gallus]	gi|971369755|ref|XM_015283202.1|	2548	0	PREDICTED: Gallus gallus hematopoietic cell-specific Lyn substrate 1 (HCLS1), transcript variant X1, mRNA	Q14247	433	7e-140	Src substrate cortactin	.	.	.	.	pfam02218	HS1_rep	Repeat in HS1/Cortactin. The function of this repeat is unknown. Seven copies are found in cortactin and four copies are found in HS1. The repeats are always found amino terminal to an SH3 domain pfam00018.	GO:0031532|actin cytoskeleton reorganization;GO:0030041|actin filament polymerization;GO:0048870|cell motility;GO:0097062|dendritic spine maintenance;GO:0048041|focal adhesion assembly;GO:0006886|intracellular protein transport;GO:0097581|lamellipodium organization;GO:2001237|negative regulation of extrinsic apoptotic signaling pathway;GO:0048812|neuron projection morphogenesis;GO:0030838|positiv…	GO:0005938|cell cortex;GO:0005913|cell-cell adherens junction;GO:0005905|coated pit;GO:0030863|cortical cytoskeleton;GO:0005737|cytoplasm;GO:0005856|cytoskeleton;GO:0043197|dendritic spine;GO:0070062|extracellular exosome;GO:0005925|focal adhesion;GO:0005794|Golgi apparatus;GO:0043231|intracellular membrane-bounded organelle;GO:0030027|lamellipodium;GO:1990023|mitotic spindle midzone;GO:0005886|p…	GO:0098641|cadherin binding involved in cell-cell adhesion;GO:0005522|profilin binding;	K06106	CTTN, EMS1; cortactin
ENSGALG00000014096	661	468	469	672.359	651	994	838	0.776394	-3.65138	0.0268542	0.999915	down	ARNTL2	protein_coding	chr1:68192301-68228416:+	gi|45383840|ref|NP_989464.1|	3241	0	aryl hydrocarbon receptor nuclear translocator-like protein 2 [Gallus gallus]	gi|45383839|ref|NM_204133.1|	3206	0	Gallus gallus aryl hydrocarbon receptor nuclear translocator-like 2 (ARNTL2), mRNA	Q8QGQ7	1253	0	Aryl hydrocarbon receptor nuclear translocator-like protein 2	.	.	.	.	pfam14598	PAS_11	PAS domain. This family includes the PAS-B domain of NCOA1 (Nuclear receptor coactivator 1), which binds to an LXXLL motif in the C-terminal region of STAT6 (Signal transducer and activator of transcription 6).	GO:0042753|positive regulation of circadian rhythm;GO:0045893|positive regulation of transcription, DNA-templated;GO:0048511|rhythmic process;GO:0006351|transcription, DNA-templated;	GO:0005737|cytoplasm;GO:0005634|nucleus;GO:0005667|transcription factor complex;	GO:0070888|E-box binding;GO:0003700|transcription factor activity, sequence-specific DNA binding;	K09099	ARNTL2, BMAL2; aryl hydrocarbon receptor nuclear translocator-like protein 2
ENSGALG00000006445	444	464	518	439.463	417	410	375	1.24222	3.12924	0.0271016	0.999915	up	ARNT2	protein_coding	chr10:12413427-12483133:-	gi|971413134|ref|XP_015147528.1|	3156	0	PREDICTED: aryl hydrocarbon receptor nuclear translocator 2 isoform X3 [Gallus gallus]	gi|971413133|ref|XM_015292042.1|	1482	0	PREDICTED: Gallus gallus aryl-hydrocarbon receptor nuclear translocator 2 (ARNT2), transcript variant X4, mRNA	Q9HBZ2	104	7e-22	Aryl hydrocarbon receptor nuclear translocator 2	all0219_1	55.8	3e-08	COG2202	pfam14598	PAS_11	PAS domain. This family includes the PAS-B domain of NCOA1 (Nuclear receptor coactivator 1), which binds to an LXXLL motif in the C-terminal region of STAT6 (Signal transducer and activator of transcription 6).	GO:0007420|brain development;GO:0007417|central nervous system development;GO:0001701|in utero embryonic development;GO:0043066|negative regulation of apoptotic process;GO:0008284|positive regulation of cell proliferation;GO:0045893|positive regulation of transcription, DNA-templated;GO:0006355|regulation of transcription, DNA-templated;GO:0032355|response to estradiol;GO:0001666|response to hypo…	GO:0005737|cytoplasm;GO:0005634|nucleus;GO:0005667|transcription factor complex;	GO:0017162|aryl hydrocarbon receptor binding;GO:0046982|protein heterodimerization activity;GO:0000978|RNA polymerase II core promoter proximal region sequence-specific DNA binding;GO:0003700|transcription factor activity, sequence-specific DNA binding;GO:0001077|transcriptional activator activity, RNA polymerase II core promoter proximal region sequence-specific binding;	K15589	ARNT2; aryl hydrocarbon receptor nuclear translocator 2
ENSGALG00000005180	2291	1688	2409	2572.21	2940	3152	3103	0.802424	-3.17563	0.0273234	0.999915	down	ENSGALG00000005180	protein_coding	chr8:11178211-11316534:+	gi|971408264|ref|XP_015146287.1|	2613	0	PREDICTED: collagen alpha-1(XI) chain isoform X3 [Gallus gallus]	gi|971408269|ref|XM_001231623.4|	2667	0	PREDICTED: Gallus gallus collagen, type XI, alpha 1 (COL11A1), transcript variant X7, mRNA	P12107	54.3	4e-06	Collagen alpha-1(XI) chain	.	.	.	.	pfam01410	COLFI	Fibrillar collagen C-terminal domain. Found at C-termini of fibrillar collagens: Ephydatia muelleri procollagen EMF1 alpha, vertebrate collagens alpha(1)III, alpha(1)II, alpha(2)V etc.	GO:0001502|cartilage condensation;GO:0002063|chondrocyte development;GO:0030574|collagen catabolic process;GO:0030199|collagen fibril organization;GO:0050910|detection of mechanical stimulus involved in sensory perception of sound;GO:0048704|embryonic skeletal system morphogenesis;GO:0035987|endodermal cell differentiation;GO:0030198|extracellular matrix organization;GO:0042472|inner ear morphoge…	GO:0005592|collagen type XI trimer;GO:0005788|endoplasmic reticulum lumen;GO:0005576|extracellular region;	GO:0050840|extracellular matrix binding;GO:0005201|extracellular matrix structural constituent;GO:0046872|metal ion binding;GO:0030674|protein binding, bridging;	.	.
ENSGALG00000039887	84	52	64	54.6935	38	45	43	1.32083	4.01443	0.0275545	0.999915	up	ENSGALG00000039887	protein_coding	chr25:2504446-2506092:+	gi|922959946|ref|NP_001300649.1|	1668	0	C-reactive protein, pentraxin-related precursor [Gallus gallus]	gi|922959945|ref|NM_001313720.1|	1159	0	Gallus gallus C-reactive protein, pentraxin-related (LOC776376), mRNA	P07629	201	2e-60	Serum amyloid P-component	.	.	.	.	pfam00354	Pentaxin	Pentaxin family. Pentaxins are also known as pentraxins.	GO:0006953|acute-phase response;	GO:0005576|extracellular region;	GO:0030246|carbohydrate binding;GO:0046872|metal ion binding;	.	.
ENSGALG00000036824	248	216	276	306.1	367	333	415	0.787125	-3.45336	0.0277258	0.999915	down	CDH23	protein_coding	chr6:11813371-11905029:+	gi|971401820|ref|XP_015143734.1|	6961	0	PREDICTED: cadherin-23 isoform X5 [Gallus gallus]	gi|971401838|ref|XM_015288257.1|	4033	0	PREDICTED: Gallus gallus cadherin-related 23 (CDH23), transcript variant X16, mRNA	P58365	148	2e-34	Cadherin-23	.	.	.	.	pfam00028	Cadherin	Cadherin domain.	GO:0006816|calcium ion transport;GO:0016339|calcium-dependent cell-cell adhesion via plasma membrane cell adhesion molecules;GO:0050957|equilibrioception;GO:0007156|homophilic cell adhesion via plasma membrane adhesion molecules;GO:0060122|inner ear receptor stereocilium organization;GO:0007626|locomotory behavior;GO:0045494|photoreceptor cell maintenance;GO:0051480|cytosolic calcium ion homeosta…	GO:0016021|integral component of membrane;GO:0016020|membrane;GO:0005886|plasma membrane;GO:0032420|stereocilium;	GO:0005509|calcium ion binding;	K06813	CDH23; cadherin 23
ENSGALG00000008442	122	103	203	119.519	106	93	83	1.31892	3.9936	0.0279401	0.999915	up	TENM1	protein_coding	chr4:15355480-15586589:+	gi|971391240|ref|XP_015133677.1|	14018	0	PREDICTED: teneurin-1 isoform X3 [Gallus gallus]	gi|971391239|ref|XM_015278191.1|	8118	0	PREDICTED: Gallus gallus teneurin transmembrane protein 1 (TENM1), transcript variant X3, mRNA	Q9W6V6	5360	0	Teneurin-1	.	.	.	.	pfam06484	Ten_N	Teneurin Intracellular Region. This family is found in the intracellular N-terminal region of the Teneurin family of proteins. These proteins are 'pair-rule' genes and are involved in tissue patterning, specifically probably neural patterning. The intracellular domain is cleaved in response to homophilic interaction of the extracellular domain, and translocates to the nucleus. Here it probably ca…	GO:0000902|cell morphogenesis;GO:0007157|heterophilic cell-cell adhesion via plasma membrane cell adhesion molecules;GO:0048666|neuron development;GO:0007218|neuropeptide signaling pathway;GO:0030838|positive regulation of actin filament polymerization;GO:0051491|positive regulation of filopodium assembly;GO:0090316|positive regulation of intracellular protein transport;GO:0043406|positive regula…	GO:0005737|cytoplasm;GO:0005856|cytoskeleton;GO:0005783|endoplasmic reticulum;GO:0005794|Golgi apparatus;GO:0005887|integral component of plasma membrane;GO:0043005|neuron projection;GO:0016363|nuclear matrix;GO:0016607|nuclear speck;GO:0005634|nucleus;GO:0048471|perinuclear region of cytoplasm;GO:0005886|plasma membrane;	GO:0050839|cell adhesion molecule binding;GO:0046982|protein heterodimerization activity;GO:0042803|protein homodimerization activity;	.	.
ENSGALG00000008185	496	405	474	566.396	589	831	638	0.788591	-3.42651	0.0279666	0.999915	down	ENSGALG00000008185	protein_coding	chr7:11249381-11285636:+	gi|971404713|ref|XP_015144903.1|	6930	0	PREDICTED: aldehyde oxidase isoform X1 [Gallus gallus]	gi|971404712|ref|XM_015289417.1|	4030	0	PREDICTED: Gallus gallus aldehyde oxidase 1 (AOX1), transcript variant X1, mRNA	Q06278	1801	0	Aldehyde oxidase	PA1523	526	2e-167	COG4631	pfam02738	Ald_Xan_dh_C2	Molybdopterin-binding domain of aldehyde dehydrogenase.	GO:0006954|inflammatory response;GO:0072593|reactive oxygen species metabolic process;GO:0042816|vitamin B6 metabolic process;GO:0009115|xanthine catabolic process;	GO:0005737|cytoplasm;GO:0005829|cytosol;GO:0070062|extracellular exosome;	GO:0051537|2 iron, 2 sulfur cluster binding;GO:0004031|aldehyde oxidase activity;GO:0009055|electron carrier activity;GO:0050660|flavin adenine dinucleotide binding;GO:0005506|iron ion binding;GO:0043546|molybdopterin cofactor binding;GO:0051287|NAD binding;GO:0016614|oxidoreductase activity, acting on CH-OH group of donors;GO:0004854|xanthine dehydrogenase activity;	K00157	AOX; aldehyde oxidase [EC:1.2.3.1]
ENSGALG00000002557	209	137	178	240.989	312	194	437	0.758895	-3.98028	0.0280359	0.999915	down	ADGRD1	protein_coding	chr15:3066200-3191098:-	gi|733911544|ref|XP_010718338.1|	4452	0	PREDICTED: probable G-protein coupled receptor 133 isoform X1 [Meleagris gallopavo]	gi|971421699|ref|XM_415094.5|	2592	0	PREDICTED: Gallus gallus adhesion G protein-coupled receptor D1 (ADGRD1), mRNA	A6QLU6	1222	0	Adhesion G-protein coupled receptor D1	.	.	.	.	pfam00002	7tm_2	7 transmembrane receptor (Secretin family). This family is known as Family B, the secretin-receptor family or family 2 of the G-protein-coupled receptors (GCPRs).They have been described in many animal species, but not in plants, fungi or prokaryotes. Three distinct sub-families are recognized. Subfamily B1 contains classical hormone receptors, such as receptors for secretin and glucagon, that ar…	GO:0007166|cell surface receptor signaling pathway;GO:0007186|G-protein coupled receptor signaling pathway;GO:0010579|positive regulation of adenylate cyclase activity involved in G-protein coupled receptor signaling pathway;	GO:0016021|integral component of membrane;GO:0005886|plasma membrane;	GO:0004930|G-protein coupled receptor activity;	K08465	GPR133; G protein-coupled receptor 133
ENSGALG00000010311	854	567	885	959.516	1046	1299	1168	0.783441	-3.52104	0.0280968	0.999915	down	NAV3	protein_coding	chr1:38668218-38924294:+	gi|226823206|ref|NP_001152819.1|	9629	0	neuron navigator 3 [Gallus gallus]	gi|433660829|ref|NM_001159347.2|	9981	0	Gallus gallus neuron navigator 3 (NAV3), mRNA	Q8IVL0	3169	0	Neuron navigator 3	ECU09g0290	67.8	4e-10	COG5069	pfam00307	CH	Calponin homology (CH) domain. The CH domain is found in both cytoskeletal proteins and signal transduction proteins. The CH domain is involved in actin binding in some members of the family. However in calponins there is evidence that the CH domain is not involved in its actin binding activity. Most member proteins have from two to four copies of the CH domain, however some proteins such as calp…	.	GO:0005640|nuclear outer membrane;	GO:0005524|ATP binding;	.	.
ENSGALG00000001792	189	52	55	159.105	223	321	141	0.767292	-3.82152	0.0281355	0.999915	down	ENSGALG00000001792	protein_coding	chr14:14347521-14349444:-	gi|971444164|ref|XP_015157445.1|	1107	4e-149	PREDICTED: 28S ribosomal protein S34, mitochondrial [Gallus gallus]	gi|971444163|ref|XM_015301959.1|	1114	0	PREDICTED: Gallus gallus mitochondrial ribosomal protein S34 (MRPS34), mRNA	P82929	134	1e-64	28S ribosomal protein S34, mitochondrial	.	.	.	.	pfam10667	DUF2486	Protein of unknown function (DUF2486). This family is made up of members from various Burkholderia spp. The function is unknown.	GO:0032543|mitochondrial translation;GO:0070125|mitochondrial translational elongation;GO:0070124|mitochondrial translational initiation;	GO:0005743|mitochondrial inner membrane;GO:0005763|mitochondrial small ribosomal subunit;	GO:0003735|structural constituent of ribosome;	K17412	MRPS34; small subunit ribosomal protein S34
ENSGALG00000008638	93	52	91	114.136	112	129	217	0.758066	-3.99604	0.028184	0.999915	down	ENSGALG00000008638	protein_coding	chr2:19525053-19554688:-	gi|974987405|ref|NP_001305935.1|	7573	0	macrophage mannose receptor 1-like precursor [Gallus gallus]	gi|974987404|ref|NM_001319006.1|	4213	0	Gallus gallus macrophage mannose receptor 1-like (LOC420515), mRNA	P22897	1450	0	Macrophage mannose receptor 1	.	.	.	.	pfam00059	Lectin_C	Lectin C-type domain. This family includes both long and short form C-type	GO:0071346|cellular response to interferon-gamma;GO:0071353|cellular response to interleukin-4;GO:0071222|cellular response to lipopolysaccharide;GO:0006898|receptor-mediated endocytosis;	GO:0009986|cell surface;GO:0010008|endosome membrane;GO:0005887|integral component of plasma membrane;GO:0005886|plasma membrane;	GO:0005537|mannose binding;GO:0004872|receptor activity;GO:0004888|transmembrane signaling receptor activity;GO:0001618|virus receptor activity;	K06560	MRC; mannose receptor, C type
ENSGALG00000005725	1519	1829	1577	1953.61	2207	2264	2417	0.816172	-2.93055	0.0281975	0.999915	down	CSF1R	protein_coding	chr13:13275947-13293798:+	gi|326928591|ref|XP_003210460.1|	4644	0	PREDICTED: macrophage colony-stimulating factor 1 receptor [Meleagris gallopavo]	gi|733909278|ref|XM_003210412.2|	3608	0	PREDICTED: Meleagris gallopavo colony stimulating factor 1 receptor (CSF1R), mRNA	P13369	893	0	Macrophage colony-stimulating factor 1 receptor	.	.	.	.	pfam07714	Pkinase_Tyr	Protein tyrosine kinase.	GO:0071345|cellular response to cytokine stimulus;GO:0036006|cellular response to macrophage colony-stimulating factor stimulus;GO:0006954|inflammatory response;GO:0045087|innate immune response;GO:0030316|osteoclast differentiation;GO:0018108|peptidyl-tyrosine phosphorylation;GO:0046488|phosphatidylinositol metabolic process;GO:0048015|phosphatidylinositol-mediated signaling;GO:0030335|positive …	GO:0009986|cell surface;GO:0016021|integral component of membrane;GO:0005622|intracellular;GO:0005886|plasma membrane;	GO:0005524|ATP binding;GO:0019955|cytokine binding;GO:0005011|macrophage colony-stimulating factor receptor activity;	K05090	CSF1R, FMS; macrophage colony-stimulating factor 1 receptor [EC:2.7.10.1]
ENSGALG00000009995	39	29	34	49.3469	84	51	65	0.75809	-3.99559	0.0282022	0.999915	down	AKAP6	protein_coding	chr5:34843920-35050252:+	gi|971399750|ref|XP_015143128.1|	11390	0	PREDICTED: A-kinase anchor protein 6 isoform X1 [Gallus gallus]	gi|971399749|ref|XM_015287642.1|	7105	0	PREDICTED: Gallus gallus A kinase (PRKA) anchor protein 6 (AKAP6), transcript variant X1, mRNA	Q13023	2395	0	A-kinase anchor protein 6	.	.	.	.	pfam00435	Spectrin	Spectrin repeat. Spectrin repeat-domains are found in several proteins involved in cytoskeletal structure. These include spectrin, alpha-actinin and dystrophin. The sequence repeat used in this family is taken from the structural repeat in reference. The spectrin domain- repeat forms a three helix bundle. The second helix is interrupted by proline in some sequences. The repeats are defined by a c…	GO:0001508|action potential;GO:0019933|cAMP-mediated signaling;GO:0071320|cellular response to cAMP;GO:0071345|cellular response to cytokine stimulus;GO:0035556|intracellular signal transduction;GO:0030818|negative regulation of cAMP biosynthetic process;GO:0070886|positive regulation of calcineurin-NFAT signaling cascade;GO:0030307|positive regulation of cell growth;GO:0061051|positive regulatio…	GO:0034704|calcium channel complex;GO:0005901|caveola;GO:0005737|cytoplasm;GO:0014704|intercalated disc;GO:0014701|junctional sarcoplasmic reticulum membrane;GO:0005635|nuclear envelope;GO:0031965|nuclear membrane;GO:0048471|perinuclear region of cytoplasm;GO:0016529|sarcoplasmic reticulum;GO:0030315|T-tubule;	GO:0008179|adenylate cyclase binding;GO:0044325|ion channel binding;GO:0043495|protein anchor;GO:0032947|protein complex scaffold;GO:0051018|protein kinase A binding;GO:0034237|protein kinase A regulatory subunit binding;	K16523	AKAP6; A-kinase anchor protein 6
ENSGALG00000014970	25886	20002	25286	27939.7	31454	33412	33095	0.822659	-2.81633	0.0284878	0.999915	down	FSTL1	protein_coding	chr1:79864143-79907705:+	gi|733871981|ref|XP_010718006.1|	1483	0	PREDICTED: follistatin-related protein 1 [Meleagris gallopavo]	gi|773669801|ref|NM_204638.2|	4137	0	Gallus gallus follistatin-like 1 (FSTL1), mRNA	Q58D84	513	9e-169	Follistatin-related protein 1	.	.	.	.	pfam07648	Kazal_2	Kazal-type serine protease inhibitor domain. Usually indicative of serine protease inhibitors. However, kazal-like domains are also seen in the extracellular part of agrins, which are not known to be protease inhibitors. Kazal domains often occur in tandem arrays. Small alpha+beta fold containing three disulphides.	GO:0042594|response to starvation;	GO:0070062|extracellular exosome;GO:0005615|extracellular space;	GO:0005509|calcium ion binding;GO:0008201|heparin binding;	.	.
ENSGALG00000012452	649	587	374	669.236	812	813	832	0.782903	-3.53094	0.0286974	0.999915	down	ENSGALG00000012452	protein_coding	chr5:58855015-58866167:+	gi|513190137|ref|XP_004936585.1|	3415	0	PREDICTED: mis18-binding protein 1 [Gallus gallus]	gi|971400913|ref|XM_004936528.2|	2042	0	PREDICTED: Gallus gallus MIS18 binding protein 1 (MIS18BP1), mRNA	Q6P0N0	87.4	4e-16	Mis18-binding protein 1	.	.	.	.	pfam09133	SANTA	SANTA (SANT Associated). The SANTA domain (SANT Associated domain) is approximately 90 amino acids in length and is conserved in Eukaryota. It is sometimes found in association with the SANT domain (pfam00249, also known as Myb-like DNA-binding domain) implying a putative function in regulating chromatin remodelling. Sequence analysis has showed that the SANTA domain is likely to form four centra…	GO:0051301|cell division;GO:0034080|CENP-A containing nucleosome assembly;GO:0007067|mitotic nuclear division;	GO:0000778|condensed nuclear chromosome kinetochore;GO:0005654|nucleoplasm;	GO:0003677|DNA binding;	.	.
ENSGALG00000030801	12	28	3	8.60478	3	3	1	1.18853	2.49182	0.0288306	NA	up	CCKAR	protein_coding	chr4:73695610-73702467:+	gi|125630634|ref|NP_001074970.1|	2142	0	cholecystokinin receptor type A [Gallus gallus]	gi|118341884|dbj|AB214534.1|	2381	0	Gallus gallus CCK1R mRNA for cholecystokinin type 1 receptor, complete cds	O08786	595	0	Cholecystokinin receptor type A	.	.	.	.	pfam00001	7tm_1	7 transmembrane receptor (rhodopsin family). This family contains, amongst other G-protein-coupled receptors (GCPRs), members of the opsin family, which have been considered to be typical members of the rhodopsin superfamily. They share several motifs, mainly the seven transmembrane helices, GCPRs of the rhodopsin superfamily. All opsins bind a chromophore, such as 11-cis-retinal. The function of…	GO:0007409|axonogenesis;GO:0038188|cholecystokinin signaling pathway;GO:0007586|digestion;GO:0007631|feeding behavior;GO:0030900|forebrain development;GO:0001764|neuron migration;GO:0046883|regulation of hormone secretion;	GO:0016021|integral component of membrane;GO:0005886|plasma membrane;	GO:0004951|cholecystokinin receptor activity;	K04194	CCKAR; cholecystokinin A receptor
ENSGALG00000041202	1748	1144	679	1669.09	2145	3153	1350	0.759007	-3.97815	0.0289367	0.999915	down	FBXO32	protein_coding	chr2:138172194-138196845:-	gi|71896561|ref|NP_001026127.1|	1904	0	F-box only protein 32 [Gallus gallus]	gi|71896560|ref|NM_001030956.1|	4553	0	Gallus gallus F-box protein 32 (FBXO32), mRNA	Q1A730	697	0	F-box only protein 32	.	.	.	.	pfam12937	F-box-like	F-box-like. This is an F-box-like family.	GO:0016567|protein ubiquitination;GO:0014894|response to denervation involved in regulation of muscle adaptation;GO:0006511|ubiquitin-dependent protein catabolic process;	GO:0005737|cytoplasm;GO:0005634|nucleus;GO:0019005|SCF ubiquitin ligase complex;	GO:0004842|ubiquitin-protein transferase activity;	K10305	FBXO25_32; F-box protein 25/32
ENSGALG00000045238	6	13	34	11.2564	7	3	2	1.20697	2.7139	0.0289385	0.999915	up	ENSGALG00000045238	protein_coding	chr19:46796-48285:+	gi|902912051|ref|XP_013044700.1|	1035	2e-138	PREDICTED: fibrinogen-like protein A isoform X2 [Anser cygnoides domesticus]	gi|971426132|ref|XR_001469402.1|	933	0	PREDICTED: Gallus gallus tenascin XB (LOC427816), transcript variant X1, misc_RNA	O93526	215	3e-66	Fibrinogen-like protein 1-like protein	.	.	.	.	pfam00147	Fibrinogen_C	Fibrinogen beta and gamma chains, C-terminal globular domain.	.	.	GO:0004126|cytidine deaminase activity;GO:0047844|deoxycytidine deaminase activity;	.	.
ENSGALG00000032746	767	745	832	702.935	789	618	457	1.27413	3.49511	0.0289707	0.999915	up	Enpp2	protein_coding	chr2:136612721-136668116:-	gi|310832398|ref|NP_001185591.1|	4661	0	ectonucleotide pyrophosphatase/phosphodiesterase family member 2 [Gallus gallus]	gi|310832397|ref|NM_001198662.1|	3185	0	Gallus gallus ectonucleotide pyrophosphatase/phosphodiesterase 2 (ENPP2), mRNA	Q13822	1545	0	Ectonucleotide pyrophosphatase/phosphodiesterase family member 2	SPBC725.05c	207	2e-56	COG1524	pfam01663	Phosphodiest	Type I phosphodiesterase / nucleotide pyrophosphatase. This family consists of phosphodiesterases, including human plasma-cell membrane glycoprotein PC-1 / alkaline phosphodiesterase i / nucleotide pyrophosphatase (nppase). These enzymes catalyse the cleavage of phosphodiester and phosphosulfate bonds in NAD, deoxynucleotides and nucleotide sugars. Also in this family is ATX an autotaxin, tumor c…	GO:0006935|chemotaxis;GO:0007186|G-protein coupled receptor signaling pathway;GO:0006955|immune response;GO:0006928|movement of cell or subcellular component;GO:0006796|phosphate-containing compound metabolic process;GO:0034638|phosphatidylcholine catabolic process;GO:0009395|phospholipid catabolic process;GO:0010634|positive regulation of epithelial cell migration;GO:2000394|positive regulation …	GO:0005615|extracellular space;GO:0005887|integral component of plasma membrane;GO:0005886|plasma membrane;	GO:0047391|alkylglycerophosphoethanolamine phosphodiesterase activity;GO:0005509|calcium ion binding;GO:0016787|hydrolase activity;GO:0004622|lysophospholipase activity;GO:0003676|nucleic acid binding;GO:0004551|nucleotide diphosphatase activity;GO:0004528|phosphodiesterase I activity;GO:0030247|polysaccharide binding;GO:0005044|scavenger receptor activity;GO:0008134|transcription factor binding;…	K01122	ENPP2; ectonucleotide pyrophosphatase/phosphodiesterase family member 2 [EC:3.1.4.39]
ENSGALG00000001371	976	1049	360	636.18	635	529	252	1.31556	3.95672	0.028989	0.999915	up	ENSGALG00000001371	protein_coding	chr18:2837333-2861145:+	gi|971424327|ref|XP_015150740.1|	1383	0	PREDICTED: heparan sulfate glucosamine 3-O-sulfotransferase 3A1 [Gallus gallus]	gi|971424326|ref|XM_015295254.1|	820	0	PREDICTED: Gallus gallus heparan sulfate (glucosamine) 3-O-sulfotransferase 3A1 (HS3ST3A1), mRNA	Q9Y663	496	2e-174	Heparan sulfate glucosamine 3-O-sulfotransferase 3A1	.	.	.	.	pfam00685	Sulfotransfer_1	Sulfotransferase domain.	GO:0006024|glycosaminoglycan biosynthetic process;	GO:0000139|Golgi membrane;GO:0016021|integral component of membrane;	GO:0008467|[heparan sulfate]-glucosamine 3-sulfotransferase 1 activity;GO:0033872|[heparan sulfate]-glucosamine 3-sulfotransferase 3 activity;GO:0008146|sulfotransferase activity;	K07809	HS3ST3; [heparan sulfate]-glucosamine 3-sulfotransferase 3 [EC:2.8.2.30]
ENSGALG00000016437	477	475	382	410.026	403	366	354	1.24015	3.10517	0.0290441	0.999915	up	TAF1B	protein_coding	chr3:96811881-96856746:+	gi|384955509|sp|Q5ZJR9.2|TAF1B_CHICK	2827	0	RecName: Full=TATA box-binding protein-associated factor RNA polymerase I subunit B; AltName: Full=RNA polymerase I-specific TBP-associated factor 63 kDa; Short=TAFI63; AltName: Full=TATA box-binding protein-associated factor 1B; Short=TBP-associated factor 1B	gi|971390216|ref|XM_015276038.1|	2304	0	PREDICTED: Gallus gallus TATA box binding protein (TBP)-associated factor, RNA polymerase I, B, 63kDa (TAF1B), transcript variant X1, mRNA	Q5ZJR9	477	5e-164	TATA box-binding protein-associated factor RNA polymerase I subunit B	.	.	.	.	pfam11781	RRN7	RNA polymerase I-specific transcription initiation factor Rrn7. Rrn7 is a transcription binding factor that associates strongly with both Rrn6 and Rrn11 to form a complex which itself binds the TATA-binding protein and is required for transcription by the core domain of the RNA PolI promoter.	GO:0001189|RNA polymerase I transcriptional preinitiation complex assembly at the promoter for the nuclear large rRNA transcript;	GO:0070860|RNA polymerase I core factor complex;GO:0005668|RNA polymerase transcription factor SL1 complex;	GO:0046872|metal ion binding;GO:0001164|RNA polymerase I CORE element sequence-specific DNA binding;GO:0001187|transcription factor activity, RNA polymerase I CORE element binding transcription factor recruiting;	K15213	TAF1B; TATA box-binding protein-associated factor RNA polymerase I subunit B
ENSGALG00000003438	909	950	653	1056.02	1326	1001	1571	0.779484	-3.59409	0.0291706	0.999915	down	NUF2	protein_coding	chr8:5469840-5481533:-	gi|82093369|sp|Q76I90.1|NUF2_CHICK	2388	0	RecName: Full=Kinetochore protein Nuf2; AltName: Full=Cell division cycle-associated protein 1	gi|402744338|ref|NM_204478.3|	1762	0	Gallus gallus NUF2, NDC80 kinetochore complex component (NUF2), mRNA	Q76I90	530	0	Kinetochore protein Nuf2	.	.	.	.	pfam03800	Nuf2	Nuf2 family. Members of this family are components of the mitotic spindle. It has been shown that Nuf2 from yeast is part of a complex called the Ndc80p complex. This complex is thought to bind to the microtubules of the spindle. An arabidopsis protein has been included in this family that has previously not been identified as a member of this family. The match is not strong, but in common with o…	GO:0051301|cell division;GO:0007067|mitotic nuclear division;	GO:0000777|condensed chromosome kinetochore;GO:0005737|cytoplasm;GO:0005815|microtubule organizing center;GO:0031262|Ndc80 complex;GO:0005634|nucleus;	.	K11548	NUF2, CDCA1; kinetochore protein Nuf2
ENSGALG00000019384	187	249	211	272.33	296	372	334	0.780955	-3.56688	0.0292262	0.999915	down	MAPK12	protein_coding	chr1:20367873-20396572:-	gi|363727551|ref|XP_001233062.2|	1943	0	PREDICTED: mitogen-activated protein kinase 12 [Gallus gallus]	gi|971370700|ref|XM_001233061.4|	1276	0	PREDICTED: Gallus gallus mitogen-activated protein kinase 12 (MAPK12), mRNA	P53778	296	4e-117	Mitogen-activated protein kinase 12	.	.	.	.	pfam00069	Pkinase	Protein kinase domain.	GO:0007050|cell cycle arrest;GO:0006975|DNA damage induced protein phosphorylation;GO:0007517|muscle organ development;GO:0045445|myoblast differentiation;GO:0018105|peptidyl-serine phosphorylation;GO:0051149|positive regulation of muscle cell differentiation;GO:0010952|positive regulation of peptidase activity;GO:0006355|regulation of transcription, DNA-templated;GO:0007165|signal transduction;G…	GO:0005737|cytoplasm;GO:0005829|cytosol;GO:0005739|mitochondrion;GO:0005654|nucleoplasm;	GO:0005524|ATP binding;GO:0000287|magnesium ion binding;GO:0004707|MAP kinase activity;GO:0004674|protein serine/threonine kinase activity;	K04441	P38; p38 MAP kinase [EC:2.7.11.24]
ENSGALG00000011203	82	127	66	74.6924	67	62	40	1.31632	3.96513	0.0292894	0.999915	up	HPSE	protein_coding	chr4:46759039-46763458:-	gi|45383786|ref|NP_989498.1|	2655	0	heparanase precursor [Gallus gallus]	gi|45383785|ref|NM_204167.1|	1566	0	Gallus gallus heparanase (HPSE), mRNA	Q90YK5	1027	0	Heparanase	.	.	.	.	pfam03662	Glyco_hydro_79n	Glycosyl hydrolase family 79, N-terminal domain. Family of endo-beta-N-glucuronidase, or heparanase. Heparan sulfate proteoglycans (HSPGs) play a key role in the self- assembly, insolubility and barrier properties of basement membranes and extracellular matrices. Hence, cleavage of heparan sulfate (HS) affects the integrity and functional state of tissues and thereby fundamental normal and pathol…	GO:0060055|angiogenesis involved in wound healing;GO:0005975|carbohydrate metabolic process;GO:0007160|cell-matrix adhesion;GO:0030198|extracellular matrix organization;GO:0030200|heparan sulfate proteoglycan catabolic process;	GO:0005622|intracellular;GO:0016020|membrane;GO:0005578|proteinaceous extracellular matrix;	GO:0004566|beta-glucuronidase activity;GO:0043395|heparan sulfate proteoglycan binding;GO:0030305|heparanase activity;	K07964	HPSE; heparanase 1 [EC:3.2.1.166]
ENSGALG00000002347	619	564	616	722.061	977	908	698	0.80595	-3.11237	0.0293979	0.999915	down	C3orf58	protein_coding	chr9:10928331-10941709:+	gi|118095083|ref|XP_422591.2|	2182	0	PREDICTED: deleted in autism protein 1 [Gallus gallus]	gi|971409937|ref|XM_422591.4|	1384	0	PREDICTED: Gallus gallus chromosome 9 open reading frame, human C3orf58 (C3ORF58), mRNA	B1H2T2	777	0	Deleted in autism protein 1 homolog	.	.	.	.	pfam12260	PIP49_C	Protein-kinase domain of FAM69. This is the C-terminal region of a family of FAM69 proteins from Metazoa and Viridiplantae that are active protein-kinases. The family members have a short transmembrane helix close to the N-terminus, and thereafter are highly enriched with cysteines. FAM69 proteins are localized to the endoplasmic reticulum. Many members also have a short EF-hand, calcium-binding,…	GO:0060038|cardiac muscle cell proliferation;GO:0014066|regulation of phosphatidylinositol 3-kinase signaling;	GO:0030126|COPI vesicle coat;GO:0005615|extracellular space;	.	.	.
ENSGALG00000014203	91	91	61	107.849	140	159	115	0.764721	-3.86994	0.0295242	0.999915	down	PARVG	protein_coding	chr1:69243499-69258876:+	gi|118083158|ref|XP_416460.2|	1418	0	PREDICTED: gamma-parvin [Gallus gallus]	gi|971373188|ref|XM_015291159.1|	714	0	PREDICTED: Gallus gallus parvin, gamma (PARVG), transcript variant X2, mRNA	Q9ERD8	266	3e-85	Gamma-parvin	.	.	.	.	pfam00307	CH	Calponin homology (CH) domain. The CH domain is found in both cytoskeletal proteins and signal transduction proteins. The CH domain is involved in actin binding in some members of the family. However in calponins there is evidence that the CH domain is not involved in its actin binding activity. Most member proteins have from two to four copies of the CH domain, however some proteins such as calp…	GO:0031532|actin cytoskeleton reorganization;GO:0007155|cell adhesion;	GO:0005737|cytoplasm;GO:0005856|cytoskeleton;GO:0005925|focal adhesion;GO:0005886|plasma membrane;	.	K06275	PARV; parvin
ENSGALG00000014915	1360	1298	1217	1216.55	1250	1012	1158	1.20736	2.71855	0.0295687	0.999915	up	THOC1	protein_coding	chr2:102424358-102444661:+	gi|971383641|ref|XP_015133451.1|	3212	0	PREDICTED: THO complex subunit 1 [Gallus gallus]	gi|42599941|emb|BX950287.1|	2084	0	Gallus gallus finished cDNA, clone ChEST337g23	Q96FV9	1105	0	THO complex subunit 1	.	.	.	.	pfam11957	efThoc1	THO complex subunit 1 transcription elongation factor. The THO complex plays a role in coupling transcription elongation to mRNA export. It is composed of subunits THP2, HPR1, THO2 and MFT1. The THO complex is a nuclear complex that is required for transcription elongation through genes containing tandemly repeated DNA sequences. The THO complex is also part of the TREX (TRanscription EXport) com…	GO:0006915|apoptotic process;GO:0031124|mRNA 3'-end processing;GO:0006406|mRNA export from nucleus;GO:2000002|negative regulation of DNA damage checkpoint;GO:0048297|negative regulation of isotype switching to IgA isotypes;GO:0032786|positive regulation of DNA-templated transcription, elongation;GO:0000018|regulation of DNA recombination;GO:0032784|regulation of DNA-templated transcription, elong…	GO:0005737|cytoplasm;GO:0045171|intercellular bridge;GO:0016363|nuclear matrix;GO:0016607|nuclear speck;GO:0005654|nucleoplasm;GO:0005634|nucleus;GO:0000347|THO complex;GO:0000445|THO complex part of transcription export complex;GO:0000346|transcription export complex;	GO:0003677|DNA binding;GO:0003723|RNA binding;	K12878	THOC1; THO complex subunit 1
ENSGALG00000006506	3559	3472	3465	3350.72	3236	3058	3298	1.17893	2.37482	0.0296811	0.999915	up	ENSGALG00000006506	protein_coding	chr13:16135901-16141737:+	gi|347800652|ref|NP_001006154.2|	1163	9e-151	keratinocyte-associated transmembrane protein 2 precursor [Gallus gallus]	gi|347800651|ref|NM_001006154.2|	2281	0	Gallus gallus chromosome 13 open reading frame, human C5orf15 (C13H5ORF15), mRNA	Q8NC54	118	5e-30	Keratinocyte-associated transmembrane protein 2	.	.	.	.	pfam03978	Borrelia_REV	Borrelia burgdorferi REV protein. This family consists of several REV proteins from Borrelia burgdorferi (Lyme disease spirochete). The function of REV is unknown although it known that gene is induced during the ingesting of host blood suggesting a role in the metabolic activation of borreliae to adapt to physiological stimuli.	.	GO:0016021|integral component of membrane;	.	.	.
ENSGALG00000011186	314	299	269	261.868	199	202	280	1.28164	3.57993	0.0296916	0.999915	up	ERMARD	protein_coding	chr3:41248476-41263775:-	gi|118088261|ref|XP_419594.2|	3292	0	PREDICTED: endoplasmic reticulum membrane-associated RNA degradation protein [Gallus gallus]	gi|971388618|ref|XM_419594.5|	2368	0	PREDICTED: Gallus gallus ER membrane-associated RNA degradation (ERMARD), mRNA	Q4R6F2	689	0	Endoplasmic reticulum membrane-associated RNA degradation protein (Fragment)	.	.	.	.	pfam13910	DUF4209	Domain of unknown function (DUF4209). This short domain is found in bacteria and eukaryotes, though not in yeasts or Archaea. It carries a highly conserved RNxxxHG sequence motif.	GO:0007275|multicellular organismal development;	GO:0005789|endoplasmic reticulum membrane;GO:0016021|integral component of membrane;	.	.	.
ENSGALG00000030789	310	463	342	332.644	296	272	300	1.28102	3.57288	0.0298838	0.999915	up	ENSGALG00000030789	protein_coding	chr7:10044964-10074000:-	gi|971404915|ref|XP_015144976.1|	4654	0	PREDICTED: GPI inositol-deacylase [Gallus gallus]	gi|971404914|ref|XM_015289490.1|	2724	0	PREDICTED: Gallus gallus post-GPI attachment to proteins 1 (PGAP1), transcript variant X1, mRNA	Q3UUQ7	1150	0	GPI inositol-deacylase	.	.	.	.	pfam07819	PGAP1	PGAP1-like protein. The sequences found in this family are similar to PGAP1. This is an endoplasmic reticulum membrane protein with a catalytic serine containing motif that is conserved in a number of lipases. PGAP1 functions as a GPI inositol-deacylase; this deacylation is important for the efficient transport of GPI-anchored proteins from the endoplasmic reticulum to the Golgi body.	GO:0009948|anterior/posterior axis specification;GO:0009880|embryonic pattern specification;GO:0021871|forebrain regionalization;GO:0006506|GPI anchor biosynthetic process;GO:0060322|head development;GO:0015798|myo-inositol transport;GO:0015031|protein transport;GO:0007605|sensory perception of sound;	GO:0005783|endoplasmic reticulum;GO:0005789|endoplasmic reticulum membrane;GO:0016021|integral component of membrane;	GO:0004518|nuclease activity;GO:0042578|phosphoric ester hydrolase activity;	K05294	PGAP1; glycosylphosphatidylinositol deacylase [EC:3.-.-.-]
ENSGALG00000039889	26	34	38	25.2509	16	19	16	1.30027	3.78813	0.0299195	0.999915	up	ENSGALG00000039889	protein_coding	chr12:4657051-4657422:+	gi|971417087|ref|XP_003642037.3|	356	2e-37	PREDICTED: synapsin-2 [Gallus gallus]	gi|971417086|ref|XM_003641989.3|	369	0	PREDICTED: Gallus gallus synapsin II (SYN2), mRNA	Q64332	95.5	4e-22	Synapsin-2	.	.	.	.	pfam10581	Synapsin_N	Synapsin N-terminal. This highly conserved domain of synapsin proteins has a serine at position 9 or 10 which is a phosphorylation site. The domain appears to be the part of the molecule that binds to calmodulin.	GO:0007269|neurotransmitter secretion;	GO:0030054|cell junction;GO:0043209|myelin sheath;GO:0005886|plasma membrane;GO:0014069|postsynaptic density;GO:0031201|SNARE complex;GO:0045202|synapse;GO:0030672|synaptic vesicle membrane;	GO:0005524|ATP binding;GO:0003824|catalytic activity;GO:0046983|protein dimerization activity;	.	.
ENSGALG00000006170	790	1001	622	716.661	525	676	661	1.28204	3.58438	0.0300849	0.999915	up	LRRC8C	protein_coding	chr8:15113398-15127149:-	gi|971407925|ref|XP_015146148.1|	4090	0	PREDICTED: volume-regulated anion channel subunit LRRC8C isoform X1 [Gallus gallus]	gi|971407927|ref|XM_015290663.1|	2631	0	PREDICTED: Gallus gallus leucine rich repeat containing 8 family, member C (LRRC8C), transcript variant X3, mRNA	A5PK13	1463	0	Volume-regulated anion channel subunit LRRC8C	alr0124_1	117	8e-27	COG4886	pfam12534	DUF3733	Leucine-rich repeat containing protein 8. This domain family is found in eukaryotes, and is approximately 60 amino acids in length. The family is found in association with pfam00560. There are two completely conserved residues (W and Y) that may be functionally important. Many of the proteins in this family are annotated as leucine-rich repeat containing protein 8 however there is little accompan…	GO:0098656|anion transmembrane transport;GO:0045444|fat cell differentiation;	GO:0005737|cytoplasm;GO:0005789|endoplasmic reticulum membrane;GO:0005887|integral component of plasma membrane;GO:0005886|plasma membrane;	GO:0005225|volume-sensitive anion channel activity;	.	.
ENSGALG00000027471	151	79	153	176.049	193	298	198	0.761417	-3.93242	0.0301248	0.999915	down	MFAP5	protein_coding	chr1:75972581-75982809:-	gi|118083272|ref|XP_416482.2|	728	6e-96	PREDICTED: microfibrillar-associated protein 5 isoform X1 [Gallus gallus]	gi|971373643|ref|XM_015292825.1|	352	0	PREDICTED: Gallus gallus microfibrillar associated protein 5 (MFAP5), transcript variant X3, mRNA	Q9QZJ6	135	7e-39	Microfibrillar-associated protein 5	.	.	.	.	pfam05507	MAGP	Microfibril-associated glycoprotein (MAGP). This family consists of several mammalian microfibril-associated glycoprotein (MAGP) 1 and 2 proteins. MAGP1 and 2 are components of elastic fibres. MAGP-1 has been proposed to bind a C-terminal region of tropoelastin, the soluble precursor of elastin. MAGP-2 was found to interact with fibrillin-1 and -2, as well as fibulin-1, another component of elast…	GO:0060216|definitive hemopoiesis;GO:0043206|extracellular fibril organization;	GO:0001527|microfibril;GO:0005578|proteinaceous extracellular matrix;	GO:0030023|extracellular matrix constituent conferring elasticity;	.	.
ENSGALG00000026557	70	94	95	73.2686	55	63	58	1.31191	3.91665	0.0301848	0.999915	up	PGF	protein_coding	chr5:38158264-38162063:-	gi|733890094|ref|XP_010710064.1|	568	3e-70	PREDICTED: placenta growth factor [Meleagris gallopavo]	gi|733890093|ref|XM_010711762.1|	384	0	PREDICTED: Meleagris gallopavo placental growth factor (PGF), mRNA	P49764	120	2e-33	Placenta growth factor	.	.	.	.	pfam00341	PDGF	PDGF/VEGF domain.	GO:0001525|angiogenesis;GO:0031100|organ regeneration;GO:0001658|branching involved in ureteric bud morphogenesis;GO:0030154|cell differentiation;GO:0032870|cellular response to hormone stimulus;GO:0007565|female pregnancy;GO:0050930|induction of positive chemotaxis;GO:0045766|positive regulation of angiogenesis;GO:0051781|positive regulation of cell division;GO:0008284|positive regulation of cel…	GO:0005576|extracellular region;GO:0005615|extracellular space;GO:0016020|membrane;	GO:0008083|growth factor activity;GO:0005172|vascular endothelial growth factor receptor binding;	K16859	PGF; placenta growth factor
ENSGALG00000006964	30	8	29	15.2617	7	7	9	1.24582	3.17097	0.0301958	0.999915	up	ENSGALG00000006964	protein_coding	chr14:8674146-8684147:+	gi|304434702|ref|NP_001182086.1|	2245	0	putative short-chain dehydrogenase/reductase family 42E member 2 [Gallus gallus]	gi|304434701|ref|NM_001195157.1|	1979	0	Gallus gallus short chain dehydrogenase/reductase family 42E, member 2 (SDR42E2), mRNA	A6NKP2	457	2e-153	Putative short-chain dehydrogenase/reductase family 42E member 2	ML1942	157	2e-41	COG0451	pfam01073	3Beta_HSD	3-beta hydroxysteroid dehydrogenase/isomerase family. The enzyme 3 beta-hydroxysteroid dehydrogenase/5-ene-4-ene isomerase (3 beta-HSD) catalyses the oxidation and isomerization of 5-ene-3 beta-hydroxypregnene and 5-ene-hydroxyandrostene steroid precursors into the corresponding 4-ene-ketosteroids necessary for the formation of all classes of steroid hormones.	GO:0006694|steroid biosynthetic process;	.	GO:0003854|3-beta-hydroxy-delta5-steroid dehydrogenase activity;	.	.
ENSGALG00000015150	170	138	43	90.2931	67	69	52	1.30271	3.81513	0.0307459	0.999915	up	RORB	protein_coding	chrZ:36543163-36676401:+	gi|45384158|ref|NP_990424.1|	2317	0	nuclear receptor ROR-beta [Gallus gallus]	gi|45384157|ref|NM_205093.1|	2007	0	Gallus gallus RAR-related orphan receptor B (RORB), mRNA	Q92753	873	0	Nuclear receptor ROR-beta	.	.	.	.	pfam00105	zf-C4	Zinc finger, C4 type (two domains). In nearly all cases, this is the DNA binding domain of a nuclear hormone receptor. The alignment contains two Zinc finger domains that are too dissimilar to be aligned with each other.	GO:0035881|amacrine cell differentiation;GO:0071300|cellular response to retinoic acid;GO:0042462|eye photoreceptor cell development;GO:0045668|negative regulation of osteoblast differentiation;GO:0045892|negative regulation of transcription, DNA-templated;GO:0045893|positive regulation of transcription, DNA-templated;GO:0042752|regulation of circadian rhythm;GO:0006355|regulation of transcriptio…	GO:0005654|nucleoplasm;GO:0005634|nucleus;	GO:0004879|RNA polymerase II transcription factor activity, ligand-activated sequence-specific DNA binding;GO:0043565|sequence-specific DNA binding;GO:0003707|steroid hormone receptor activity;GO:0003700|transcription factor activity, sequence-specific DNA binding;GO:0008270|zinc ion binding;	.	.
ENSGALG00000038941	284	259	248	241.898	216	222	219	1.24639	3.17751	0.0308615	0.999915	up	BRK1	protein_coding	chr12:2736852-2737239:-	gi|637270701|ref|XP_003217597.2|	395	1e-47	PREDICTED: protein BRICK1 [Anolis carolinensis]	gi|971415610|ref|XM_015292880.1|	228	1e-114	PREDICTED: Gallus gallus BRICK1, SCAR/WAVE actin-nucleating complex subunit (BRK1), mRNA	Q6IQ86	151	2e-47	Probable protein BRICK1	.	.	.	.	pfam10152	DUF2360	Predicted coiled-coil domain-containing protein (DUF2360). This is the conserved 140 amino acid region of a family of proteins conserved from nematodes to humans. One C. elegans member is annotated as a Daf-16-dependent longevity protein 1 but this could not be confirmed. The function is unknown.	GO:0007015|actin filament organization;	GO:0005856|cytoskeleton;GO:0031209|SCAR complex;	.	K05752	C3ORF10, HSPC300; chromosome 3 open reading frame 10
ENSGALG00000041203	1503	1507	869	1690.7	1586	2752	2051	0.76919	-3.78587	0.0308709	0.999915	down	CRMP1A	protein_coding	chr4:79798866-79843362:-	gi|971395449|ref|XP_015141213.1|	3580	0	PREDICTED: dihydropyrimidinase-related protein 1 isoform X1 [Gallus gallus]	gi|45383178|ref|NM_204495.1|	2825	0	Gallus gallus collapsin response mediator protein 1 (CRMP1), mRNA	Q14194	1071	0	Dihydropyrimidinase-related protein 1	SMc01821	422	2e-135	COG0044	pfam01979	Amidohydro_1	Amidohydrolase family. This family of enzymes are a a large metal dependent hydrolase superfamily. The family includes Adenine deaminase EC:3.5.4.2 that hydrolyses adenine to form hypoxanthine and ammonia. Adenine deaminases reaction is important for adenine utilisation as a purine and also as a nitrogen source. This family also includes dihydroorotase and N-acetylglucosamine-6-phosphate deacetyl…	GO:0007411|axon guidance;GO:0000226|microtubule cytoskeleton organization;GO:1904530|negative regulation of actin filament binding;GO:0010977|negative regulation of neuron projection development;GO:0007399|nervous system development;GO:0006139|nucleobase-containing compound metabolic process;	GO:0005737|cytoplasm;GO:0005829|cytosol;GO:0005815|microtubule organizing center;GO:0005819|spindle;	GO:0031005|filamin binding;GO:0016810|hydrolase activity, acting on carbon-nitrogen (but not peptide) bonds;	.	.
ENSGALG00000000158	96	82	75	110.159	121	135	160	0.769805	-3.77436	0.0308717	0.999915	down	ENSGALG00000000158	protein_coding	chr16:96322-99142:-	gi|150247073|ref|NP_001092823.1|	1137	6e-154	B locus M alpha chain 1 precursor [Gallus gallus]	gi|331284200|ref|NM_001099353.2|	915	0	Gallus gallus major histocompatibility complex, class II, DM alpha (DMA), mRNA	P28067	139	1e-37	HLA class II histocompatibility antigen, DM alpha chain	.	.	.	.	pfam07654	C1-set	Immunoglobulin C1-set domain.	GO:0019882|antigen processing and presentation;GO:0019886|antigen processing and presentation of exogenous peptide antigen via MHC class II;GO:0051085|chaperone mediated protein folding requiring cofactor;GO:0016064|immunoglobulin mediated immune response;GO:0048839|inner ear development;GO:0002503|peptide antigen assembly with MHC class II protein complex;GO:0002636|positive regulation of germin…	GO:0009986|cell surface;GO:0010008|endosome membrane;GO:0070062|extracellular exosome;GO:0016021|integral component of membrane;GO:0005622|intracellular;GO:0005770|late endosome;GO:0031902|late endosome membrane;GO:0005765|lysosomal membrane;GO:0005764|lysosome;GO:0016020|membrane;GO:0042613|MHC class II protein complex;GO:0005771|multivesicular body;	GO:0023026|MHC class II protein complex binding;	.	.
ENSGALG00000040504	809	1029	1339	1341.63	1639	1500	1804	0.781997	-3.54766	0.0311248	0.999915	down	GGT5	protein_coding	chr15:8402897-8419021:+	gi|513210650|ref|XP_004934398.1|	2840	0	PREDICTED: gamma-glutamyltransferase 5 isoform X2 [Gallus gallus]	gi|971421209|ref|XM_004934341.2|	1308	0	PREDICTED: Gallus gallus gamma-glutamyltransferase 5 (GGT5), transcript variant X5, mRNA	P36269	483	2e-162	Gamma-glutamyltransferase 5	SPAC664.09	245	3e-71	COG0405	pfam01019	G_glu_transpept	Gamma-glutamyltranspeptidase.	GO:0006520|cellular amino acid metabolic process;GO:0006750|glutathione biosynthetic process;GO:0006749|glutathione metabolic process;GO:0006954|inflammatory response;GO:0019370|leukotriene biosynthetic process;GO:0006691|leukotriene metabolic process;	GO:0031362|anchored component of external side of plasma membrane;GO:0016021|integral component of membrane;GO:0005886|plasma membrane;	GO:0003840|gamma-glutamyltransferase activity;GO:0036374|glutathione hydrolase activity;	K18592	GGT1_5; gamma-glutamyltranspeptidase / glutathione hydrolase / leukotriene-C4 hydrolase [EC:2.3.2.2 3.4.19.13 3.4.19.14]
ENSGALG00000023335	1193	996	1026	1246.28	1501	1501	1333	0.834591	-2.60859	0.0313242	0.999915	down	Rchy1	protein_coding	chr4:34858221-34863084:+	gi|124249312|ref|NP_001074357.1|	1255	1e-165	RING finger and CHY zinc finger domain-containing protein 1 [Gallus gallus]	gi|124249311|ref|NM_001080888.1|	2102	0	Gallus gallus ring finger and CHY zinc finger domain containing 1, E3 ubiquitin protein ligase (RCHY1), mRNA	Q96PM5	366	2e-126	RING finger and CHY zinc finger domain-containing protein 1	.	.	.	.	pfam14599	zinc_ribbon_6	Zinc-ribbon. This is a typical zinc-ribbon finger, with each pair of zinc-ligands coming from more-or-less either side of two knuckles. It is found in eukaryotes.	GO:0070987|error-free translesion synthesis;GO:0032436|positive regulation of proteasomal ubiquitin-dependent protein catabolic process;GO:0031398|positive regulation of protein ubiquitination;GO:0051865|protein autoubiquitination;GO:0016567|protein ubiquitination;GO:0042787|protein ubiquitination involved in ubiquitin-dependent protein catabolic process;	GO:0005737|cytoplasm;GO:0016607|nuclear speck;GO:0005654|nucleoplasm;GO:0005634|nucleus;GO:0000151|ubiquitin ligase complex;	GO:0016874|ligase activity;GO:0002039|p53 binding;GO:0042803|protein homodimerization activity;GO:0004842|ubiquitin-protein transferase activity;GO:0008270|zinc ion binding;	K10144	RCHY1, PIRH2; RING finger and CHY zinc finger domain-containing protein 1 [EC:2.3.2.27]
ENSGALG00000001270	216	216	157	172.307	143	125	172	1.29119	3.68702	0.0313567	0.999915	up	PRKCZ	protein_coding	chr21:1792970-1832353:-	gi|363741820|ref|XP_417561.3|	3179	0	PREDICTED: protein kinase C zeta type isoform X1 [Gallus gallus]	gi|971429261|ref|XM_015297105.1|	1899	0	PREDICTED: Gallus gallus protein kinase C, zeta (PRKCZ), transcript variant X2, mRNA	P09217	1125	0	Protein kinase C zeta type	.	.	.	.	pfam00069	Pkinase	Protein kinase domain.	GO:0031532|actin cytoskeleton reorganization;GO:0031584|activation of phospholipase D activity;GO:0032148|activation of protein kinase B activity;GO:0016477|cell migration;GO:0007166|cell surface receptor signaling pathway;GO:0034613|cellular protein localization;GO:0032869|cellular response to insulin stimulus;GO:0030010|establishment of cell polarity;GO:0006954|inflammatory response;GO:0008286|…	GO:0045179|apical cortex;GO:0016324|apical plasma membrane;GO:0043203|axon hillock;GO:0005923|bicellular tight junction;GO:0031252|cell leading edge;GO:0005911|cell-cell junction;GO:0005737|cytoplasm;GO:0005829|cytosol;GO:0005768|endosome;GO:0070062|extracellular exosome;GO:0043231|intracellular membrane-bounded organelle;GO:0045121|membrane raft;GO:0005815|microtubule organizing center;GO:003574…	GO:0071889|14-3-3 protein binding;GO:0005524|ATP binding;GO:0046872|metal ion binding;GO:0043274|phospholipase binding;GO:0015459|potassium channel regulator activity;GO:0019904|protein domain specific binding;GO:0004672|protein kinase activity;GO:0019901|protein kinase binding;GO:0004697|protein kinase C activity;GO:0004674|protein serine/threonine kinase activity;	K18952	PRKCZ; atypical protein kinase C zeta type [EC:2.7.11.13]
ENSGALG00000043909	32	12	52	22.6471	9	16	12	1.25638	3.29273	0.031358	0.999915	up	MSMB	protein_coding	chr6:17836546-17840466:+	gi|971402289|ref|XP_004942175.2|	552	2e-68	PREDICTED: beta-microseminoprotein-like [Gallus gallus]	gi|971402288|ref|XM_004942118.2|	741	0	PREDICTED: Gallus gallus beta-microseminoprotein A1-like (LOC101750594), mRNA	O97936	97.4	1e-23	Beta-microseminoprotein A1	.	.	.	.	pfam05825	PSP94	Beta-microseminoprotein (PSP-94). This family consists of the mammalian specific protein beta-microseminoprotein. Prostatic secretory protein of 94 amino acids (PSP94), also called beta-microseminoprotein, is a small, nonglycosylated protein, rich in cysteine residues. It was first isolated as a major protein from human seminal plasma. The exact function of this protein is unknown.	.	GO:0005576|extracellular region;	.	.	.
ENSGALG00000013376	92	59	171	85.9761	69	59	59	1.30778	3.87121	0.0314229	0.999915	up	CAPSL	protein_coding	chrZ:10904844-10913020:-	gi|971438170|ref|XP_015133000.1|	1132	3e-146	PREDICTED: calcyphosin-like protein isoform X1 [Gallus gallus]	gi|971438178|ref|XM_004937185.2|	1929	0	PREDICTED: Gallus gallus calcyphosine-like (CAPSL), transcript variant X7, mRNA	Q6P8Y1	372	1e-121	Calcyphosin-like protein	SPAC3A12.14	49.7	4e-06	COG5126	pfam13499	EF-hand_7	EF-hand domain pair.	.	GO:0005737|cytoplasm;	GO:0005509|calcium ion binding;	.	.
ENSGALG00000007418	37	36	47	57.8264	96	54	83	0.762299	-3.91572	0.0315186	0.999915	down	ENSGALG00000007418	protein_coding	chr24:5457626-5460103:-	gi|46370006|gb|AAS89835.1|	838	2e-110	CD3 glycoprotein precursor [Gallus gallus]	gi|45382890|ref|NM_205512.1|	774	0	Gallus gallus CD3d molecule, delta (CD3-TCR complex) (CD3D), mRNA	Q764N2	118	1e-30	T-cell surface glycoprotein CD3 delta chain	.	.	.	.	pfam02189	ITAM	Immunoreceptor tyrosine-based activation motif.	GO:0007166|cell surface receptor signaling pathway;GO:0045944|positive regulation of transcription from RNA polymerase II promoter;GO:0045059|positive thymic T cell selection;	GO:0042105|alpha-beta T cell receptor complex;GO:0016021|integral component of membrane;	GO:0003713|transcription coactivator activity;GO:0004888|transmembrane signaling receptor activity;	K06450	CD3D; T-cell surface glycoprotein CD3 delta chain
ENSGALG00000016464	1481	1754	633	1068.17	1167	671	680	1.31169	3.9143	0.0315737	0.999915	up	VSNL1	protein_coding	chr3:100515714-100591520:+	gi|944444561|gb|KQL85507.1|	1033	3e-136	visinin-like 1 [Alligator mississippiensis]	gi|45383947|ref|NM_205255.1|	1411	0	Gallus gallus visinin-like 1 (VSNL1), mRNA	P62762	395	2e-135	Visinin-like protein 1	SPAC18B11.04	230	1e-71	COG5126	pfam13499	EF-hand_7	EF-hand domain pair.	GO:0019722|calcium-mediated signaling;GO:0007417|central nervous system development;GO:0046676|negative regulation of insulin secretion;GO:0045921|positive regulation of exocytosis;GO:0035774|positive regulation of insulin secretion involved in cellular response to glucose stimulus;	GO:0005829|cytosol;GO:0016020|membrane;	GO:0005509|calcium ion binding;	.	.
ENSGALG00000032628	169	260	168	173.233	153	157	125	1.29891	3.77302	0.0316914	0.999915	up	SRCIN1	protein_coding	chr27:4277584-4332557:-	gi|733923109|ref|XP_010722922.1|	4570	0	PREDICTED: SRC kinase signaling inhibitor 1-like [Meleagris gallopavo]	gi|971435167|ref|XM_015299495.1|	3066	0	PREDICTED: Gallus gallus SRC kinase signaling inhibitor 1 (SRCIN1), transcript variant X2, mRNA	Q9C0H9	656	0	SRC kinase signaling inhibitor 1	.	.	.	.	pfam03915	AIP3	Actin interacting protein 3.	GO:0006887|exocytosis;GO:0050709|negative regulation of protein secretion;GO:0061099|negative regulation of protein tyrosine kinase activity;GO:0061098|positive regulation of protein tyrosine kinase activity;GO:0030334|regulation of cell migration;GO:0061001|regulation of dendritic spine morphogenesis;GO:0034446|substrate adhesion-dependent cell spreading;	GO:0015629|actin cytoskeleton;GO:0030424|axon;GO:0030054|cell junction;GO:0005737|cytoplasm;GO:0030425|dendrite;GO:0030175|filopodium;GO:0030027|lamellipodium;GO:0043005|neuron projection;GO:0043025|neuronal cell body;GO:0014069|postsynaptic density;GO:0045211|postsynaptic membrane;GO:0045202|synapse;	GO:0019904|protein domain specific binding;GO:0019901|protein kinase binding;	.	.
ENSGALG00000012131	1377	1782	715	1104.41	899	1012	806	1.30448	3.83478	0.0319472	0.999915	up	ELOVL6	protein_coding	chr4:58295099-58362060:+	gi|71895875|ref|NP_001026710.1|	1414	0	elongation of very long chain fatty acids protein 6 [Gallus gallus]	gi|308212482|gb|HQ264103.1|	3373	0	Gallus gallus elongation of very long chain fatty acids family member protein 6 (ELOVL6) mRNA, complete cds	Q5ZJR8	549	0	Elongation of very long chain fatty acids protein 6	.	.	.	.	pfam01151	ELO	GNS1/SUR4 family. Members of this family are involved in long chain fatty acid elongation systems that produce the 26-carbon precursors for ceramide and sphingolipid synthesis. Predicted to be integral membrane proteins, in eukaryotes they are probably located on the endoplasmic reticulum. Yeast ELO3 affects plasma membrane H+-ATPase activity, and may act on a glucose-signaling pathway that contr…	GO:0034625|fatty acid elongation, monounsaturated fatty acid;GO:0034626|fatty acid elongation, polyunsaturated fatty acid;GO:0019367|fatty acid elongation, saturated fatty acid;GO:0042759|long-chain fatty acid biosynthetic process;GO:0035338|long-chain fatty-acyl-CoA biosynthetic process;GO:0030148|sphingolipid biosynthetic process;GO:0006636|unsaturated fatty acid biosynthetic process;GO:0042761…	GO:0005783|endoplasmic reticulum;GO:0030176|integral component of endoplasmic reticulum membrane;	GO:0009922|fatty acid elongase activity;	K10203	ELOVL6; elongation of very long chain fatty acids protein 6 [EC:2.3.1.199]
ENSGALG00000001604	394	522	625	714.212	1128	1202	485	0.763475	-3.89348	0.0319879	0.999915	down	ENSGALG00000001604	protein_coding	chr24:2568408-2587817:+	gi|971431741|ref|XP_003642647.3|	3433	0	PREDICTED: beta-galactosidase-1-like protein 2 isoform X1 [Gallus gallus]	gi|971431740|ref|XM_003642599.3|	1991	0	PREDICTED: Gallus gallus galactosidase, beta 1-like 2 (GLB1L2), transcript variant X1, mRNA	Q8IW92	800	0	Beta-galactosidase-1-like protein 2	XF0840	434	4e-142	COG1874	pfam01301	Glyco_hydro_35	Glycosyl hydrolases family 35.	GO:0005975|carbohydrate metabolic process;	GO:0005576|extracellular region;GO:0005773|vacuole;	GO:0004565|beta-galactosidase activity;	.	.
ENSGALG00000040276	175	261	82	136.694	78	139	76	1.30428	3.83255	0.03221	0.999915	up	RUNX2	protein_coding	chr3:109770191-109917314:+	gi|45383854|ref|NP_989459.1|	2238	0	runt-related transcription factor 2 [Gallus gallus]	gi|45383853|ref|NM_204128.1|	1411	0	Gallus gallus runt-related transcription factor 2 (RUNX2), mRNA	Q13950	800	0	Runt-related transcription factor 2	.	.	.	.	pfam00853	Runt	Runt domain.	GO:0030509|BMP signaling pathway;GO:0048469|cell maturation;GO:0071773|cellular response to BMP stimulus;GO:0002063|chondrocyte development;GO:0002062|chondrocyte differentiation;GO:0048701|embryonic cranial skeleton morphogenesis;GO:0035115|embryonic forelimb morphogenesis;GO:0001958|endochondral ossification;GO:0030097|hemopoiesis;GO:0045879|negative regulation of smoothened signaling pathway;G…	GO:0005737|cytoplasm;GO:0000790|nuclear chromatin;GO:0005654|nucleoplasm;GO:0005634|nucleus;GO:0005667|transcription factor complex;	GO:0005524|ATP binding;GO:0003682|chromatin binding;GO:0000978|RNA polymerase II core promoter proximal region sequence-specific DNA binding;GO:0000979|RNA polymerase II core promoter sequence-specific DNA binding;GO:0000981|RNA polymerase II transcription factor activity, sequence-specific DNA binding;GO:0003700|transcription factor activity, sequence-specific DNA binding;GO:0001077|transcriptio…	K09278	RUNX2, AML3; runt-related transcription factor 2
ENSGALG00000037165	82	16	5	20.731	10	2	9	1.19525	2.57314	0.0323447	0.999915	up	ENSGALG00000037165	protein_coding	chrAADN04005333.1:4195-6229:+	gi|513211586|ref|XP_004945737.1|	1635	0	PREDICTED: MHC class I antigen YF5 isoform X1 [Gallus gallus]	gi|971444594|ref|XM_004945680.2|	1022	0	PREDICTED: Gallus gallus MHC class I antigen YF5 (YF5), transcript variant X1, mRNA	P15979	349	5e-117	Class I histocompatibility antigen, F10 alpha chain	.	.	.	.	pfam00129	MHC_I	Class I Histocompatibility antigen, domains alpha 1 and 2.	GO:0002474|antigen processing and presentation of peptide antigen via MHC class I;	GO:0016021|integral component of membrane;GO:0042612|MHC class I protein complex;	.	.	.
ENSGALG00000015105	12051	12476	6358	8998.1	8702	8306	5997	1.29106	3.68559	0.0326022	0.999915	up	PSIP1	protein_coding	chrZ:31937183-31971289:-	gi|971438778|ref|XP_015135615.1|	2095	0	PREDICTED: lens epithelium-derived growth factor isoform X1 [Gallus gallus]	gi|971438777|ref|XM_015280129.1|	1740	0	PREDICTED: Gallus gallus PC4 and SFRS1 interacting protein 1 (PSIP1), transcript variant X1, mRNA	Q5XXA9	397	1e-132	Lens epithelium-derived growth factor	.	.	.	.	pfam11467	LEDGF	Lens epithelium-derived growth factor (LEDGF). LEDGF is a chromatin-associated protein that protects cells from stress-induced apoptosis. It is the binding partner of HIV-1 integrase in human cells. The integrase binding domain (IBD) of LEDGF is a compact right-handed bundle composed of five alpha-helices. The residues essential for the interaction with the integrase are present in the inter-heli…	GO:0000395|mRNA 5'-splice site recognition;GO:0045944|positive regulation of transcription from RNA polymerase II promoter;GO:0009408|response to heat;GO:0006979|response to oxidative stress;	GO:0005720|nuclear heterochromatin;GO:0005634|nucleus;GO:0035327|transcriptionally active chromatin;	GO:0033613|activating transcription factor binding;GO:0003682|chromatin binding;GO:0001105|RNA polymerase II transcription coactivator activity;GO:0097100|supercoiled DNA binding;	.	.
ENSGALG00000007419	7	8	23	27.7854	36	80	17	0.805962	-3.11217	0.0326044	0.999915	down	MASP1	protein_coding	chr9:14910364-14927972:+	gi|47087165|ref|NP_998751.1|	3932	0	mannan-binding lectin serine protease 1 precursor [Gallus gallus]	gi|47087164|ref|NM_213586.1|	3527	0	Gallus gallus mannan-binding lectin serine peptidase 1 (C4/C2 activating component of Ra-reactive factor) (MASP1), mRNA	P48740	836	0	Mannan-binding lectin serine protease 1	mlr3307	105	4e-23	COG5640	pfam00089	Trypsin	Trypsin.	GO:0006956|complement activation;GO:0001867|complement activation, lectin pathway;GO:0045916|negative regulation of complement activation;GO:0006898|receptor-mediated endocytosis;	GO:0005576|extracellular region;GO:0005615|extracellular space;	GO:0005509|calcium ion binding;GO:0048306|calcium-dependent protein binding;GO:0008233|peptidase activity;GO:0042803|protein homodimerization activity;GO:0004252|serine-type endopeptidase activity;	K03992	MASP1; mannan-binding lectin serine protease 1 [EC:3.4.21.-]
ENSGALG00000040444	1563	1767	1484	1467.86	1684	1117	1178	1.2513	3.23431	0.0328036	0.999915	up	SEMA3C	protein_coding	chr1:11044256-11159489:+	gi|971370319|ref|XP_015156278.1|	4096	0	PREDICTED: semaphorin-3C isoform X1 [Gallus gallus]	gi|971370318|ref|XM_015300792.1|	2342	0	PREDICTED: Gallus gallus sema domain, immunoglobulin domain (Ig), short basic domain, secreted, (semaphorin) 3C (SEMA3C), transcript variant X1, mRNA	O42236	1572	0	Semaphorin-3C	.	.	.	.	pfam01403	Sema	Sema domain. The Sema domain occurs in semaphorins, which are a large family of secreted and transmembrane proteins, some of which function as repellent signals during axon guidance. Sema domains also occur in the hepatocyte growth factor receptor and human plexin A-3.	GO:0050919|negative chemotaxis;GO:0048843|negative regulation of axon extension involved in axon guidance;GO:0001755|neural crest cell migration;GO:0030335|positive regulation of cell migration;GO:0071526|semaphorin-plexin signaling pathway;	GO:0005615|extracellular space;	GO:0045499|chemorepellent activity;GO:0038191|neuropilin binding;GO:0030215|semaphorin receptor binding;	K06840	SEMA3; semaphorin 3
ENSGALG00000002511	29	15	16	31.2451	51	43	38	0.769993	-3.77082	0.0329196	0.999915	down	SYCP1	protein_coding	chr26:3951941-3974291:+	gi|733922484|ref|XP_010722693.1|	4232	0	PREDICTED: synaptonemal complex protein 1, partial [Meleagris gallopavo]	gi|733922483|ref|XM_010724391.1|	2472	0	PREDICTED: Meleagris gallopavo synaptonemal complex protein 1 (SYCP1), partial mRNA	Q03410	775	0	Synaptonemal complex protein 1	.	.	.	.	pfam05483	SCP-1	Synaptonemal complex protein 1 (SCP-1). Synaptonemal complex protein 1 (SCP-1) is the major component of the transverse filaments of the synaptonemal complex. Synaptonemal complexes are structures that are formed between homologous chromosomes during meiotic prophase.	GO:0051301|cell division;GO:0007131|reciprocal meiotic recombination;GO:0007129|synapsis;GO:0007130|synaptonemal complex assembly;	GO:0000775|chromosome, centromeric region;GO:0005634|nucleus;GO:0000795|synaptonemal complex;GO:0000802|transverse filament;	GO:0003677|DNA binding;	K19533	SYCP1; synaptonemal complex protein 1
ENSGALG00000007841	424	380	338	464.689	567	466	643	0.797523	-3.26402	0.0329972	0.999915	down	ENSGALG00000007841	protein_coding	chr7:9683028-9794746:-	gi|513193378|ref|XP_003641622.2|	21060	0	PREDICTED: dynein heavy chain 7, axonemal [Gallus gallus]	gi|971404909|ref|XM_003641574.3|	12002	0	PREDICTED: Gallus gallus dynein, axonemal, heavy chain 7 (DNAH7), mRNA	Q8WXX0	6430	0	Dynein heavy chain 7, axonemal	YKR054c	674	0	COG5245	pfam03028	Dynein_heavy	Dynein heavy chain and region D6 of dynein motor. This family represents the C-terminal region of dynein heavy chain. The chain also contains ATPase activity and microtubule binding ability and acts as a motor for the movement of organelles and vesicles along microtubules. Dynein is also involved in cilia and flagella movement. The dynein subunit consists of at least two heavy chains and a number…	GO:0003341|cilium movement;GO:0060285|cilium-dependent cell motility;GO:0036159|inner dynein arm assembly;	GO:0005858|axonemal dynein complex;GO:0005929|cilium;GO:0005737|cytoplasm;GO:0036156|inner dynein arm;GO:0005874|microtubule;	GO:0005524|ATP binding;GO:0016887|ATPase activity;GO:0005509|calcium ion binding;GO:0003777|microtubule motor activity;	K10408	DNAH; dynein heavy chain, axonemal
ENSGALG00000016853	753	676	672	661.783	624	639	604	1.1998	2.62797	0.0333809	0.999915	up	ABHD13	protein_coding	chr1:140167720-140175705:-	gi|960969592|ref|XP_014799687.1|	1734	0	PREDICTED: alpha/beta hydrolase domain-containing protein 13 isoform X1 [Calidris pugnax]	gi|56711275|ref|NM_001008681.1|	2577	0	Gallus gallus abhydrolase domain containing 13 (ABHD13), mRNA	Q5ZJL8	657	0	Protein ABHD13	SPBC32H8.03	199	3e-56	COG1073	pfam12695	Abhydrolase_5	Alpha/beta hydrolase family. This family contains a diverse range of alpha/beta hydrolase enzymes.	.	GO:0016021|integral component of membrane;	GO:0016787|hydrolase activity;	K06889	K06889; uncharacterized protein
ENSGALG00000041121	459	470	347	559.678	532	1015	576	0.770677	-3.75801	0.0335774	0.999915	down	SLIT2	protein_coding	chr4:75487239-75766552:-	gi|388596651|ref|NP_001254004.1|	7652	0	slit homolog 2 protein precursor [Gallus gallus]	gi|388596650|ref|NM_001267075.1|	6502	0	Gallus gallus slit homolog 2 (Drosophila) (SLIT2), mRNA	O94813	67.4	1e-09	Slit homolog 2 protein	alr0124_1	80.9	1e-14	COG4886	pfam02210	Laminin_G_2	Laminin G domain. This family includes the Thrombospondin N-terminal-like domain, a Laminin G subfamily.	GO:0061364|apoptotic process involved in luteolysis;GO:0048846|axon extension involved in axon guidance;GO:0007411|axon guidance;GO:0048754|branching morphogenesis of an epithelial tube;GO:0002042|cell migration involved in sprouting angiogenesis;GO:0071504|cellular response to heparin;GO:0032870|cellular response to hormone stimulus;GO:0021836|chemorepulsion involved in postnatal olfactory bulb …	GO:0009986|cell surface;GO:0005737|cytoplasm;GO:0070062|extracellular exosome;GO:0005576|extracellular region;GO:0005615|extracellular space;GO:0016020|membrane;GO:0005886|plasma membrane;GO:0005578|proteinaceous extracellular matrix;	GO:0005509|calcium ion binding;GO:0005095|GTPase inhibitor activity;GO:0008201|heparin binding;GO:0043237|laminin-1 binding;GO:0042803|protein homodimerization activity;GO:0043394|proteoglycan binding;GO:0048495|Roundabout binding;	K06839	SLIT2; slit 2
ENSGALG00000041494	3077	3039	3270	2913.82	3267	2554	2260	1.22618	2.9417	0.0336188	0.999915	up	GOLGB1	protein_coding	chr1:34200-67146:+	gi|971369774|ref|XP_015145945.1|	12144	0	PREDICTED: golgin subfamily B member 1 isoform X1 [Gallus gallus]	gi|971369775|ref|XM_015291011.1|	8548	0	PREDICTED: Gallus gallus golgin B1 (GOLGB1), transcript variant X2, mRNA	Q14789	1563	0	Golgin subfamily B member 1	.	.	.	.	pfam01576	Myosin_tail_1	Myosin tail. The myosin molecule is a multi-subunit complex made up of two heavy chains and four light chains it is a fundamental contractile protein found in all eukaryote cell types. This family consists of the coiled-coil myosin heavy chain tail region. The coiled-coil is composed of the tail from two molecules of myosin. These can then assemble into the macromolecular thick filament. The coil…	GO:0006888|ER to Golgi vesicle-mediated transport;GO:0007030|Golgi organization;	GO:0005801|cis-Golgi network;GO:0005793|endoplasmic reticulum-Golgi intermediate compartment;GO:0005794|Golgi apparatus;GO:0000139|Golgi membrane;GO:0005795|Golgi stack;GO:0016021|integral component of membrane;GO:0016020|membrane;	GO:0044822|poly(A) RNA binding;GO:0043565|sequence-specific DNA binding;GO:0003700|transcription factor activity, sequence-specific DNA binding;	.	.
ENSGALG00000030871	1057	1065	1076	997.644	843	910	1016	1.21833	2.84905	0.033875	0.999915	up	NR13	protein_coding	chr10:8889124-8891224:+	gi|45383125|ref|NP_989853.1|	553	8e-69	anti-apoptotic protein NR13 [Gallus gallus]	gi|45383124|ref|NM_204522.1|	531	0	Gallus gallus anti-apoptotic NR13 (NR13), mRNA	Q90ZN1	217	3e-70	Anti-apoptotic protein NR13	.	.	.	.	pfam00452	Bcl-2	Apoptosis regulator proteins, Bcl-2 family.	GO:0097192|extrinsic apoptotic signaling pathway in absence of ligand;GO:0008630|intrinsic apoptotic signaling pathway in response to DNA damage;GO:2001243|negative regulation of intrinsic apoptotic signaling pathway;	GO:0016021|integral component of membrane;GO:0005741|mitochondrial outer membrane;GO:0005886|plasma membrane;	GO:0046982|protein heterodimerization activity;GO:0042803|protein homodimerization activity;	K18451	BCL2L10; Bcl-2-like protein 10
ENSGALG00000002470	342	385	315	314.377	339	270	231	1.26243	3.36202	0.0339578	0.999915	up	CYP27A1	protein_coding	chr7:22543083-22545995:+	gi|363736280|ref|XP_422056.3|	2333	0	PREDICTED: sterol 26-hydroxylase, mitochondrial [Gallus gallus]	gi|971406533|ref|XM_422056.5|	1329	0	PREDICTED: Gallus gallus cytochrome P450, family 27, subfamily A, polypeptide 1 (CYP27A1), mRNA	Q02318	437	4e-148	Sterol 26-hydroxylase, mitochondrial	BH0579	118	2e-28	COG2124	pfam00067	p450	Cytochrome P450. Cytochrome P450s are haem-thiolate proteins involved in the oxidative degradation of various compounds. They are particularly well known for their role in the degradation of environmental toxins and mutagens. They can be divided into 4 classes, according to the method by which electrons from NAD(P)H are delivered to the catalytic site. Sequence conservation is relatively low with…	GO:0006699|bile acid biosynthetic process;GO:0016125|sterol metabolic process;	GO:0005743|mitochondrial inner membrane;GO:0005759|mitochondrial matrix;	GO:0020037|heme binding;GO:0005506|iron ion binding;GO:0016705|oxidoreductase activity, acting on paired donors, with incorporation or reduction of molecular oxygen;GO:0008395|steroid hydroxylase activity;	K00488	CYP27A; cholestanetriol 26-monooxygenase [EC:1.14.13.15]
ENSGALG00000011325	761	782	583	654.808	607	570	619	1.23421	3.03588	0.0339674	0.999915	up	NDUFA12	protein_coding	chr1:45308443-45315930:-	gi|733869428|ref|XP_010707557.1|	770	6e-102	PREDICTED: NADH dehydrogenase [ubiquinone] 1 alpha subcomplex subunit 12 [Meleagris gallopavo]	gi|46017830|emb|BX933367.2|	549	0	Gallus gallus finished cDNA, clone ChEST194a9	O97725	74.7	6e-39	NADH dehydrogenase [ubiquinone] 1 alpha subcomplex subunit 12	SMc01348	54.7	3e-09	COG3761	pfam05071	NDUFA12	NADH ubiquinone oxidoreductase subunit NDUFA12. This family contains the 17.2 kD subunit of complex I (NDUFA12) and its homologues. The family also contains a second related eukaryotic protein of unknown function.	GO:0006979|response to oxidative stress;	GO:0005747|mitochondrial respiratory chain complex I;	GO:0009055|electron carrier activity;GO:0008137|NADH dehydrogenase (ubiquinone) activity;	K11352	NDUFA12; NADH dehydrogenase (ubiquinone) 1 alpha subcomplex subunit 12
ENSGALG00000001894	5	7	8	13.9036	12	25	28	0.803161	-3.16239	0.0342304	0.999915	down	ENSGALG00000001894	protein_coding	chr21:2563200-2570115:-	gi|513219722|ref|XP_417586.4|	1862	0	PREDICTED: uncharacterized protein LOC419425 isoform X2 [Gallus gallus]	gi|971429339|ref|XM_417586.5|	1197	0	PREDICTED: Gallus gallus rho guanine nucleotide exchange factor 7-like (LOC419425), transcript variant X2, mRNA	Q5XXR3	61.6	8e-09	Rho guanine nucleotide exchange factor 6	.	.	.	.	pfam00169	PH	PH domain. PH stands for pleckstrin homology.	GO:0035556|intracellular signal transduction;GO:0030032|lamellipodium assembly;GO:0035023|regulation of Rho protein signal transduction;	GO:0005622|intracellular;GO:0030027|lamellipodium;	GO:0005089|Rho guanyl-nucleotide exchange factor activity;	K05729	ARHGEF6, PIXA; Rho guanine nucleotide exchange factor 6
ENSGALG00000017072	855	632	668	870.378	892	1077	1150	0.801709	-3.18849	0.0342426	0.999915	down	N4BP2L1	protein_coding	chr1:174548152-174560323:+	gi|513165695|ref|XP_417110.2|	1148	3e-150	PREDICTED: NEDD4-binding protein 2-like 1 [Gallus gallus]	gi|971378101|ref|XM_417110.5|	2039	0	PREDICTED: Gallus gallus NEDD4 binding protein 2-like 1 (N4BP2L1), mRNA	Q5TBK1	253	6e-77	NEDD4-binding protein 2-like 1	.	.	.	.	pfam13671	AAA_33	AAA domain. This family of domains contain only a P-loop motif, that is characteristic of the AAA superfamily. Many of the proteins in this family are just short fragments so there is no Walker B motif.	GO:1902037|negative regulation of hematopoietic stem cell differentiation;GO:0000122|negative regulation of transcription from RNA polymerase II promoter;GO:1902035|positive regulation of hematopoietic stem cell proliferation;	GO:0070062|extracellular exosome;GO:0005634|nucleus;GO:0017053|transcriptional repressor complex;	GO:0019899|enzyme binding;GO:0001106|RNA polymerase II transcription corepressor activity;	.	.
ENSGALG00000010227	725	762	716	687.586	725	572	620	1.21711	2.83461	0.0344516	0.999915	up	KRR1	protein_coding	chr1:37811564-37817029:-	gi|765365468|ref|NP_001025915.2|	1585	0	KRR1 small subunit processome component homolog [Gallus gallus]	gi|765365467|ref|NM_001030744.2|	1617	0	Gallus gallus KRR1, small subunit (SSU) processome component, homolog (yeast) (KRR1), mRNA	Q8BGA5	496	5e-171	KRR1 small subunit processome component homolog	YCL059c	324	2e-105	COG1094	pfam00013	KH_1	KH domain. KH motifs bind RNA in vitro. Autoantibodies to Nova, a KH domain protein, cause paraneoplastic opsoclonus ataxia.	GO:0000462|maturation of SSU-rRNA from tricistronic rRNA transcript (SSU-rRNA, 5.8S rRNA, LSU-rRNA);	GO:0005737|cytoplasm;GO:0045171|intercellular bridge;GO:0016020|membrane;GO:0005730|nucleolus;GO:0005634|nucleus;GO:0032040|small-subunit processome;	GO:0044822|poly(A) RNA binding;	K06961	KRR1; ribosomal RNA assembly protein
ENSGALG00000027183	0	0	0	6.29092	17	22	1	0.880449	-1.83688	0.0345571	NA	down	CLEC18A	protein_coding	chr11:1251267-1255402:-	gi|363738041|ref|XP_428688.3|	1706	0	PREDICTED: C-type lectin domain family 18 member A-like isoform X3 [Gallus gallus]	gi|971414123|ref|XM_428688.5|	539	0	PREDICTED: Gallus gallus C-type lectin domain family 18, member A (CLEC18A), transcript variant X3, mRNA	Q7TSQ1	481	5e-165	C-type lectin domain family 18 member A	YJL079c	50.1	4e-06	COG2340	pfam00059	Lectin_C	Lectin C-type domain. This family includes both long and short form C-type	.	GO:0005576|extracellular region;	GO:0030246|carbohydrate binding;	.	.
ENSGALG00000043725	912	789	1176	1200.22	1209	1678	1500	0.787733	-3.44222	0.0346503	0.999915	down	PIEZO1	protein_coding	chr11:18681594-18700558:-	gi|971415111|ref|XP_015148152.1|	10719	0	PREDICTED: piezo-type mechanosensitive ion channel component 1 isoform X2 [Gallus gallus]	gi|971415110|ref|XM_015292666.1|	7476	0	PREDICTED: Gallus gallus family with sequence similarity 38, member A (FAM38A), transcript variant X2, mRNA	Q0KL00	2629	0	Piezo-type mechanosensitive ion channel component 1	.	.	.	.	pfam12166	DUF3595	Protein of unknown function (DUF3595). This family of proteins is functionally uncharacterized.This family of proteins is found in eukaryotes. Proteins in this family are typically between 578 and 2525 amino acids in length.	GO:0006812|cation transport;GO:0033634|positive regulation of cell-cell adhesion mediated by integrin;GO:0033625|positive regulation of integrin activation;	GO:0005783|endoplasmic reticulum;GO:0005789|endoplasmic reticulum membrane;GO:0033116|endoplasmic reticulum-Golgi intermediate compartment membrane;GO:0016021|integral component of membrane;GO:0031258|lamellipodium membrane;GO:0005886|plasma membrane;	GO:0005261|cation channel activity;GO:0008381|mechanically-gated ion channel activity;	.	.
ENSGALG00000027645	125	159	116	180.599	154	250	290	0.768052	-3.80723	0.0347565	0.999915	down	ENSGALG00000027645	protein_coding	chr7:25629856-25643783:-	gi|971406406|ref|XP_015145520.1|	2405	0	PREDICTED: leucine-zipper-like transcriptional regulator 1 isoform X1 [Gallus gallus]	gi|971406409|ref|XM_015290036.1|	1886	0	PREDICTED: Gallus gallus rab9 effector protein with kelch motifs-like (LOC100859020), transcript variant X3, mRNA	Q58CV6	81.6	2e-15	Kelch domain-containing protein 3	.	.	.	.	pfam13415	Kelch_3	Galactose oxidase, central domain.	GO:0051321|meiotic cell cycle;	GO:0005737|cytoplasm;	.	.	.
ENSGALG00000030607	685	589	510	544.464	576	420	486	1.24409	3.15087	0.0348459	0.999915	up	CHST11	protein_coding	chr1:54437824-54592561:-	gi|971371967|ref|XP_015141672.1|	1973	0	PREDICTED: carbohydrate sulfotransferase 11 [Gallus gallus]	gi|971371966|ref|XM_015286186.1|	1279	0	PREDICTED: Gallus gallus carbohydrate (chondroitin 4) sulfotransferase 11 (CHST11), mRNA	Q9NPF2	696	0	Carbohydrate sulfotransferase 11	.	.	.	.	pfam03567	Sulfotransfer_2	Sulfotransferase family. This family includes a variety of sulfotransferase enzymes. Chondroitin 6-sulfotransferase catalyses the transfer of sulfate to position 6 of the N-acetylgalactosamine residue of chondroitin. This family also includes Heparan sulfate 2-O-sulfotransferase (HS2ST) and Heparan sulfate 6-sulfotransferase (HS6ST). Heparan sulfate (HS) is a co-receptor for a number of growth fa…	GO:0016051|carbohydrate biosynthetic process;GO:0002063|chondrocyte development;GO:0030206|chondroitin sulfate biosynthetic process;GO:0048589|developmental growth;GO:0042733|embryonic digit morphogenesis;GO:0048703|embryonic viscerocranium morphogenesis;GO:0043066|negative regulation of apoptotic process;GO:0030512|negative regulation of transforming growth factor beta receptor signaling pathway…	GO:0000139|Golgi membrane;GO:0016021|integral component of membrane;GO:0016020|membrane;	GO:0047756|chondroitin 4-sulfotransferase activity;GO:0001537|N-acetylgalactosamine 4-O-sulfotransferase activity;GO:0050659|N-acetylgalactosamine 4-sulfate 6-O-sulfotransferase activity;	K01017	CHST11; chondroitin 4-sulfotransferase 11 [EC:2.8.2.5]
ENSGALG00000013980	651	914	571	640.402	635	552	504	1.26945	3.44206	0.0348693	0.999915	up	SLC2A12	protein_coding	chr3:56395893-56424175:+	gi|50742731|ref|XP_419733.1|	2838	0	PREDICTED: solute carrier family 2, facilitated glucose transporter member 12 [Gallus gallus]	gi|971387937|ref|XM_419733.4|	2109	0	PREDICTED: Gallus gallus solute carrier family 2 (facilitated glucose transporter), member 12 (SLC2A12), mRNA	Q5J316	724	0	Solute carrier family 2, facilitated glucose transporter member 12	.	.	.	.	pfam00083	Sugar_tr	Sugar (and other) transporter.	GO:0046323|glucose import;GO:0035428|hexose transmembrane transport;	GO:0012505|endomembrane system;GO:0005887|integral component of plasma membrane;	GO:0005355|glucose transmembrane transporter activity;GO:0005351|sugar:proton symporter activity;	K08149	SLC2A12, GLUT12; MFS transporter, SP family, solute carrier family 2 (facilitated glucose transporter), member 12
ENSGALG00000027514	1216	1077	994	1031.21	1005	883	1010	1.20458	2.68527	0.0351339	0.999915	up	ENSGALG00000027514	protein_coding	chr1:154063928-154106534:-	gi|971377807|ref|XP_015132771.1|	1918	0	PREDICTED: sciellin isoform X1 [Gallus gallus]	gi|971377808|ref|XM_015277292.1|	1173	0	PREDICTED: Gallus gallus sciellin (SCEL), transcript variant X2, mRNA	O95171	122	1e-28	Sciellin	.	.	.	.	pfam00412	LIM	LIM domain. This family represents two copies of the LIM structural domain.	GO:0009790|embryo development;GO:0008544|epidermis development;GO:0030216|keratinocyte differentiation;	GO:0001533|cornified envelope;GO:0005737|cytoplasm;GO:0070062|extracellular exosome;	GO:0008270|zinc ion binding;	.	.
ENSGALG00000035057	1554	1414	1328	1323.41	1472	991	1179	1.23325	3.02464	0.0351501	0.999915	up	SLC35B1	protein_coding	chr27:3337888-3341552:+	gi|742627585|ref|NP_989845.2|	1509	0	solute carrier family 35 member B1 [Gallus gallus]	gi|742627584|ref|NM_204514.2|	1837	0	Gallus gallus solute carrier family 35, member B1 (SLC35B1), mRNA	Q8AWB6	374	2e-127	Solute carrier family 35 member B1	SPBC839.11c	122	1e-29	COG0697	pfam08449	UAA	UAA transporter family. This family includes transporters with a specificity for UDP-N-acetylglucosamine.	GO:0072334|UDP-galactose transmembrane transport;	GO:0030176|integral component of endoplasmic reticulum membrane;GO:0030173|integral component of Golgi membrane;	GO:0005459|UDP-galactose transmembrane transporter activity;	.	.
ENSGALG00000033880	293	314	328	374.89	423	456	454	0.810273	-3.0352	0.0352201	0.999915	down	CRISPLD1	protein_coding	chr2:118909175-118947095:+	gi|45382819|ref|NP_989985.1|	2710	0	cysteine-rich secretory protein LCCL domain-containing 1 precursor [Gallus gallus]	gi|971384235|ref|XM_015282767.1|	2349	0	PREDICTED: Gallus gallus cysteine-rich secretory protein LCCL domain containing 1 (CRISPLD1), transcript variant X1, mRNA	Q98ST5	170	7e-46	Cysteine-rich secretory protein LCCL domain-containing 1	YJL078c_1	54.3	1e-07	COG2340	pfam03815	LCCL	LCCL domain.	.	GO:0005576|extracellular region;	.	.	.
ENSGALG00000035883	39	14	25	40.1926	66	55	48	0.772301	-3.72765	0.0352528	0.999915	down	ZMYND10	protein_coding	chr12:1462488-1471056:-	gi|971415372|ref|XP_015148255.1|	2105	0	PREDICTED: nitrogen permease regulator-like 2 isoform X2 [Gallus gallus]	gi|971415371|ref|XM_015292769.1|	1464	0	PREDICTED: Gallus gallus nitrogen permease regulator-like 2 (S. cerevisiae) (NPRL2), transcript variant X2, mRNA	Q5FWU8	561	0	Zinc finger MYND domain-containing protein 10	.	.	.	.	pfam01753	zf-MYND	MYND finger.	GO:0036159|inner dynein arm assembly;GO:0044458|motile cilium assembly;GO:0036158|outer dynein arm assembly;	GO:0034451|centriolar satellite;GO:0005929|cilium;	GO:0046872|metal ion binding;	.	.
ENSGALG00000000151	264	300	273	364.612	321	618	433	0.774193	-3.69235	0.0353862	0.999915	down	ADAMTS19	protein_coding	chrZ:45324844-45485330:-	gi|513231250|ref|XP_413968.4|	5951	0	PREDICTED: A disintegrin and metalloproteinase with thrombospondin motifs 19 isoform X1 [Gallus gallus]	gi|971439625|ref|XM_413968.5|	3807	0	PREDICTED: Gallus gallus ADAM metallopeptidase with thrombospondin type 1 motif, 19 (ADAMTS19), transcript variant X1, mRNA	Q8TE59	1915	0	A disintegrin and metalloproteinase with thrombospondin motifs 19	.	.	.	.	pfam05986	ADAM_spacer1	ADAM-TS Spacer 1. This family represents the Spacer-1 region from the ADAM-TS family of metalloproteinases.	.	GO:0005578|proteinaceous extracellular matrix;	GO:0004222|metalloendopeptidase activity;GO:0008270|zinc ion binding;	K08633	ADAMTS19; a disintegrin and metalloproteinase with thrombospondin motifs 19 [EC:3.4.24.-]
ENSGALG00000043582	7	3	9	14.484	20	11	39	0.814955	-2.95207	0.0355487	0.999915	down	ENSGALG00000043582	protein_coding	chr2:148492682-148497873:-	gi|50731912|ref|XP_418413.1|	613	4e-77	PREDICTED: lymphocyte antigen 6E [Gallus gallus]	gi|971385305|ref|XM_418413.4|	829	0	PREDICTED: Gallus gallus lymphocyte antigen 6 complex, locus E-like (LOC420301), mRNA	Q90986	122	1e-32	Lymphocyte antigen 6E	.	.	.	.	pfam00021	UPAR_LY6	u-PAR/Ly-6 domain. This extracellular disulphide bond rich domain is related to pfam00087.	GO:0008283|cell proliferation;GO:0002320|lymphoid progenitor cell differentiation;	GO:0031225|anchored component of membrane;GO:0009986|cell surface;GO:0005886|plasma membrane;	.	K06846	LY6; lymphocyte antigen 6 complex
ENSGALG00000012709	354	368	355	332.611	286	313	313	1.23257	3.01669	0.0355547	0.999915	up	ATXN1	protein_coding	chr2:61772078-61780828:-	gi|363730370|ref|XP_003640803.1|	3850	0	PREDICTED: ataxin-1 [Gallus gallus]	gi|971382296|ref|XM_015275967.1|	1182	0	PREDICTED: Gallus gallus ataxin 1 (ATXN1), transcript variant X7, mRNA	P54254	1136	0	Ataxin-1	.	.	.	.	pfam08517	AXH	Ataxin-1 and HBP1 module (AXH). AXH is a protein-protein and RNA binding motif found in Ataxin-1 (ATX1). ATX1 is responsible for the autosomal-dominant neurodegenerative disorder Spinocerebellar ataxia type-1 (SCA1) in humans. The AXH module has also been identified in the apparently unrelated transcription factor HBP1 which is thought to be involved in the architectural regulation of chromatin a…	GO:0008344|adult locomotory behavior;GO:0060079|excitatory postsynaptic potential;GO:0048286|lung alveolus development;GO:0043569|negative regulation of insulin-like growth factor receptor signaling pathway;GO:0042326|negative regulation of phosphorylation;GO:0000122|negative regulation of transcription from RNA polymerase II promoter;GO:0045892|negative regulation of transcription, DNA-templated…	GO:0005737|cytoplasm;GO:0043231|intracellular membrane-bounded organelle;GO:0042405|nuclear inclusion body;GO:0016363|nuclear matrix;GO:0005654|nucleoplasm;GO:0005634|nucleus;GO:0098794|postsynapse;GO:0043234|protein complex;	GO:0003682|chromatin binding;GO:0003677|DNA binding;GO:0042802|identical protein binding;GO:0034046|poly(G) binding;GO:0008266|poly(U) RNA binding;GO:0008022|protein C-terminus binding;GO:0043621|protein self-association;GO:0003723|RNA binding;	.	.
ENSGALG00000031439	75	61	63	55.9716	50	41	44	1.30212	3.80867	0.0356091	0.999915	up	ENSGALG00000031439	protein_coding	chrKQ759510.1:17595-66934:+	gi|513232923|ref|XP_424966.4|	9985	0	PREDICTED: transcription factor TFIIIB component B'' homolog isoform X1 [Gallus gallus]	gi|971440283|ref|XM_424966.5|	6339	0	PREDICTED: Gallus gallus B double prime 1, subunit of RNA polymerase III transcription initiation factor IIIB-like (BDP1L), transcript variant X1, mRNA	Q571C7	93.6	2e-17	Transcription factor TFIIIB component B'' homolog	SPCC1919.14c	82.4	5e-15	COG5118	pfam10243	MIP-T3	Microtubule-binding protein MIP-T3. This protein, which interacts with both microtubules and TRAF3 (tumor necrosis factor receptor-associated factor 3), is conserved from worms to humans. The N-terminal region is the microtubule binding domain and is well-conserved; the C-terminal 100 residues, also well-conserved, constitute the coiled-coil region which binds to TRAF3. The central region of the …	GO:0006355|regulation of transcription, DNA-templated;GO:0006351|transcription, DNA-templated;	GO:0005737|cytoplasm;GO:0005654|nucleoplasm;GO:0005634|nucleus;GO:0000126|transcription factor TFIIIB complex;	GO:0003677|DNA binding;GO:0001026|TFIIIB-type transcription factor activity;	K15198	BDP1, TFC5; transcription factor TFIIIB component B''
ENSGALG00000041031	99	187	113	109.773	117	58	78	1.30349	3.82382	0.0356473	0.999915	up	ENSGALG00000041031	protein_coding	chr16:28376-52195:+	gi|1419546|emb|CAA67509.1|	8046	0	tenascin Y variant [Gallus gallus]	gi|1419545|emb|X99062.1|	5113	0	G.gallus mRNA for tenascin-Y	P22105	100	9e-20	Tenascin-X	.	.	.	.	pfam00147	Fibrinogen_C	Fibrinogen beta and gamma chains, C-terminal globular domain.	GO:0030036|actin cytoskeleton organization;GO:0007155|cell adhesion;GO:0030199|collagen fibril organization;GO:0032963|collagen metabolic process;GO:0048251|elastic fiber assembly;	GO:0070062|extracellular exosome;GO:0005615|extracellular space;GO:0005622|intracellular;GO:0005578|proteinaceous extracellular matrix;	GO:0008201|heparin binding;GO:0005178|integrin binding;	K06252	TN; tenascin
ENSGALG00000009280	119	122	67	86.2313	77	69	61	1.30258	3.81377	0.0356795	0.999915	up	NPY2R	protein_coding	chr4:20701889-20706043:+	gi|71895751|ref|NP_001026299.1|	2050	0	neuropeptide Y receptor type 2 [Gallus gallus]	gi|971392569|ref|XM_015285284.1|	1278	0	PREDICTED: Gallus gallus neuropeptide Y receptor Y2 (NPY2R), transcript variant X1, mRNA	Q9DDN6	794	0	Neuropeptide Y receptor type 2	.	.	.	.	pfam00001	7tm_1	7 transmembrane receptor (rhodopsin family). This family contains, amongst other G-protein-coupled receptors (GCPRs), members of the opsin family, which have been considered to be typical members of the rhodopsin superfamily. They share several motifs, mainly the seven transmembrane helices, GCPRs of the rhodopsin superfamily. All opsins bind a chromophore, such as 11-cis-retinal. The function of…	GO:0007193|adenylate cyclase-inhibiting G-protein coupled receptor signaling pathway;GO:0003214|cardiac left ventricle morphogenesis;GO:0007166|cell surface receptor signaling pathway;GO:0007268|synaptic transmission;GO:0007631|feeding behavior;GO:0007218|neuropeptide signaling pathway;GO:0003151|outflow tract morphogenesis;	GO:0005887|integral component of plasma membrane;GO:0031513|nonmotile primary cilium;	GO:0004930|G-protein coupled receptor activity;GO:0001601|peptide YY receptor activity;	K04205	NPY2R; neuropeptide Y receptor type 2
ENSGALG00000043167	1386	2009	2556	1758.76	1564	1240	1699	1.28468	3.61409	0.0359871	0.999915	up	TNFRSF11B	protein_coding	chr2:136408844-136425722:-	gi|75832156|ref|NP_001028813.1|	2131	0	tumor necrosis factor receptor superfamily member 11B precursor [Gallus gallus]	gi|45422087|emb|CR352482.1|	1275	0	Gallus gallus finished cDNA, clone ChEST175o17	A5D7R1	622	0	Tumor necrosis factor receptor superfamily member 11B	.	.	.	.	pfam00531	Death	Death domain.	GO:0097190|apoptotic signaling pathway;GO:0030198|extracellular matrix organization;GO:0006955|immune response;GO:0006954|inflammatory response;GO:0007275|multicellular organismal development;GO:0042489|negative regulation of odontogenesis of dentin-containing tooth;GO:0043410|positive regulation of MAPK cascade;GO:0042981|regulation of apoptotic process;GO:0042127|regulation of cell proliferatio…	GO:0005615|extracellular space;GO:0005887|integral component of plasma membrane;GO:0005578|proteinaceous extracellular matrix;	GO:0005031|tumor necrosis factor-activated receptor activity;	K05148	TNFRSF11B, OPG; tumor necrosis factor receptor superfamily member 11B
ENSGALG00000010713	850	788	442	611.018	563	489	528	1.28016	3.56326	0.0361871	0.999915	up	SDCCAG8	protein_coding	chr3:35235950-35336239:-	gi|363731875|ref|XP_419545.3|	3571	0	PREDICTED: serologically defined colon cancer antigen 8 isoform X2 [Gallus gallus]	gi|971387552|ref|XM_004935443.2|	2491	0	PREDICTED: Gallus gallus serologically defined colon cancer antigen 8 (SDCCAG8), transcript variant X4, mRNA	Q80UF4	706	0	Serologically defined colon cancer antigen 8 homolog	.	.	.	.	pfam10174	Cast	RIM-binding protein of the cytomatrix active zone. This is a family of proteins that form part of the CAZ (cytomatrix at the active zone) complex which is involved in determining the site of synaptic vesicle fusion. The C-terminus is a PDZ-binding motif that binds directly to RIM (a small G protein Rab-3A effector). The family also contains four coiled-coil domains.	GO:0051297|centrosome organization;GO:0030010|establishment of cell polarity;GO:0031023|microtubule organizing center organization;GO:0001764|neuron migration;GO:0035148|tube formation;	GO:0005911|cell-cell junction;GO:0034451|centriolar satellite;GO:0005814|centriole;GO:0005813|centrosome;GO:0005737|cytoplasm;	.	K16488	SDCCAG8; serologically defined colon cancer antigen 8
ENSGALG00000030812	719	932	519	645.768	596	585	509	1.2732	3.48457	0.0364658	0.999915	up	CSNK1G1	protein_coding	chr10:1141801-1228631:+	gi|94536815|ref|NP_001005800.1|	2217	0	casein kinase I isoform gamma-1 [Gallus gallus]	gi|94536814|ref|NM_001005800.1|	2991	0	Gallus gallus Uncharacterized protein (CTD-2116N17.1), mRNA	Q5ZJS0	858	0	Casein kinase I isoform gamma-1	.	.	.	.	pfam00069	Pkinase	Protein kinase domain.	GO:0006897|endocytosis;GO:0018105|peptidyl-serine phosphorylation;GO:0008360|regulation of cell shape;GO:0016055|Wnt signaling pathway;	GO:0005737|cytoplasm;GO:0005634|nucleus;	GO:0005524|ATP binding;GO:0004674|protein serine/threonine kinase activity;	K08958	CSNK1G; casein kinase 1, gamma [EC:2.7.11.1]
ENSGALG00000001770	184	168	227	239.786	323	290	263	0.791996	-3.36434	0.0367221	0.999915	down	ENSGALG00000001770	protein_coding	chr21:2436674-2437943:+	gi|118101039|ref|XP_417581.2|	673	1e-95	PREDICTED: arf-GAP with coiled-coil, ANK repeat and PH domain-containing protein 3 isoform X6 [Gallus gallus]	gi|971429298|ref|XM_004947416.2|	839	0	PREDICTED: Gallus gallus ArfGAP with coiled-coil, ankyrin repeat and PH domains 3 (ACAP3), transcript variant X7, mRNA	Q5ZK62	73.9	3e-59	Arf-GAP with coiled-coil, ANK repeat and PH domain-containing protein 2	.	.	.	.	pfam12796	Ank_2	Ankyrin repeats (3 copies).	GO:1990090|cellular response to nerve growth factor stimulus;GO:0036010|protein localization to endosome;	GO:0010008|endosome membrane;	GO:0005096|GTPase activator activity;GO:0046872|metal ion binding;	K12489	ACAP; Arf-GAP with coiled-coil, ANK repeat and PH domain-containing protein
ENSGALG00000006038	2365	2459	2650	2335.84	2004	2083	2404	1.21575	2.81841	0.0367249	0.999915	up	TGFBR3	protein_coding	chr8:14391623-14498728:+	gi|45383476|ref|NP_989670.1|	4427	0	transforming growth factor beta receptor type 3 precursor [Gallus gallus]	gi|45383475|ref|NM_204339.1|	3317	0	Gallus gallus transforming growth factor, beta receptor III (TGFBR3), mRNA	P35054	1051	0	Transforming growth factor beta receptor type 3	.	.	.	.	pfam00100	Zona_pellucida	Zona pellucida-like domain.	GO:0030509|BMP signaling pathway;GO:0016049|cell growth;GO:0001837|epithelial to mesenchymal transition;GO:0006955|immune response;GO:0035556|intracellular signal transduction;GO:0051271|negative regulation of cellular component movement;GO:0032354|response to follicle-stimulating hormone;GO:0007165|signal transduction;GO:0007179|transforming growth factor beta receptor signaling pathway;	GO:0009897|external side of plasma membrane;GO:0031012|extracellular matrix;GO:0016021|integral component of membrane;GO:0005622|intracellular;GO:0005578|proteinaceous extracellular matrix;	GO:0015026|coreceptor activity;GO:0005539|glycosaminoglycan binding;GO:0008201|heparin binding;GO:0050431|transforming growth factor beta binding;GO:0070123|transforming growth factor beta receptor activity, type III;GO:0005160|transforming growth factor beta receptor binding;GO:0005024|transforming growth factor beta-activated receptor activity;	K05843	TGFBR3; transforming growth factor, beta receptor III
ENSGALG00000008615	45	62	56	74.9233	83	120	89	0.768784	-3.7935	0.0367276	0.999915	down	ENSGALG00000008615	protein_coding	chr5:24709933-24791051:-	gi|513187448|ref|XP_004941681.1|	6933	0	PREDICTED: leukocyte tyrosine kinase receptor [Gallus gallus]	gi|971398611|ref|XM_004941624.2|	4368	0	PREDICTED: Gallus gallus leukocyte receptor tyrosine kinase (LTK), mRNA	Q9UM73	1058	0	ALK tyrosine kinase receptor	.	.	.	.	pfam07714	Pkinase_Tyr	Protein tyrosine kinase.	GO:0000187|activation of MAPK activity;GO:0008283|cell proliferation;GO:0048666|neuron development;GO:0016310|phosphorylation;GO:0051092|positive regulation of NF-kappaB transcription factor activity;GO:0046777|protein autophosphorylation;GO:0042981|regulation of apoptotic process;GO:0007165|signal transduction;GO:0007169|transmembrane receptor protein tyrosine kinase signaling pathway;	GO:0070062|extracellular exosome;GO:0005887|integral component of plasma membrane;GO:0005622|intracellular;GO:0043234|protein complex;	GO:0005524|ATP binding;GO:0004704|NF-kappaB-inducing kinase activity;GO:0004713|protein tyrosine kinase activity;GO:0004714|transmembrane receptor protein tyrosine kinase activity;	K05119	ALK; anaplastic lymphoma kinase [EC:2.7.10.1]
ENSGALG00000035539	14	8	15	22.5856	17	47	37	0.79375	-3.33243	0.0371557	0.999915	down	HOXC4	protein_coding	chr33:1094752-1096547:+	gi|971437072|ref|XP_015155814.1|	1334	0	PREDICTED: homeobox protein Hox-C4 [Gallus gallus]	gi|971437071|ref|XM_015300328.1|	905	0	PREDICTED: Gallus gallus homeobox C4 (HOXC4), mRNA	P09017	333	4e-111	Homeobox protein Hox-C4	.	.	.	.	pfam00046	Homeobox	Homeobox domain.	GO:0009952|anterior/posterior pattern specification;GO:0051216|cartilage development;GO:0048562|embryonic organ morphogenesis;GO:0006351|transcription, DNA-templated;	GO:0005634|nucleus;	GO:0043565|sequence-specific DNA binding;GO:0003700|transcription factor activity, sequence-specific DNA binding;	K09304	HOX_4; homeobox protein HoxA/B/C/D4
ENSGALG00000010179	519	490	298	384.069	392	326	277	1.27931	3.5537	0.0372633	0.999915	up	RFX3	protein_coding	chrZ:26672763-26773738:-	gi|363744398|ref|XP_003643038.1|	3497	0	PREDICTED: transcription factor RFX3 isoform X1 [Gallus gallus]	gi|971438964|ref|XM_004949060.2|	2429	0	PREDICTED: Gallus gallus regulatory factor X, 3 (influences HLA class II expression) (RFX3), transcript variant X1, mRNA	P48380	1310	0	Transcription factor RFX3	.	.	.	.	pfam02257	RFX_DNA_binding	RFX DNA-binding domain. RFX is a regulatory factor which binds to the X box of MHC class II genes and is essential for their expression. The DNA-binding domain of RFX is the central domain of the protein and binds ssDNA as either a monomer or homodimer. It recognize X-boxes (DNA of the sequence 5'-GTNRCC(0-3N)RGYAAC-3', where N is any nucleotide, R is a purine and Y is a pyrimidine) using a highl…	GO:0048469|cell maturation;GO:0042384|cilium assembly;GO:0060285|cilium-dependent cell motility;GO:0031018|endocrine pancreas development;GO:0060287|epithelial cilium movement involved in determination of left/right asymmetry;GO:0045892|negative regulation of transcription, DNA-templated;GO:0045944|positive regulation of transcription from RNA polymerase II promoter;GO:0045893|positive regulation…	GO:0000790|nuclear chromatin;GO:0005634|nucleus;GO:0005667|transcription factor complex;	GO:0003677|DNA binding;GO:0000978|RNA polymerase II core promoter proximal region sequence-specific DNA binding;GO:0003705|transcription factor activity, RNA polymerase II distal enhancer sequence-specific binding;GO:0003700|transcription factor activity, sequence-specific DNA binding;GO:0044212|transcription regulatory region DNA binding;	K09173	RFX1_2_3; regulatory factor X 1/2/3
ENSGALG00000034024	1138	1248	914	1016.24	847	978	955	1.23351	3.02772	0.0376768	0.999915	up	RAPGEF5	protein_coding	chr2:30714422-30862920:-	gi|683901786|ref|XP_009084593.1|	2694	0	PREDICTED: rap guanine nucleotide exchange factor 5 [Serinus canaria]	gi|971381103|ref|XM_015281856.1|	1477	0	PREDICTED: Gallus gallus Rap guanine nucleotide exchange factor (GEF) 5 (RAPGEF5), transcript variant X2, mRNA	Q8C0Q9	414	3e-134	Rap guanine nucleotide exchange factor 5	.	.	.	.	pfam00617	RasGEF	RasGEF domain. Guanine nucleotide exchange factor for Ras-like small GTPases.	GO:0007399|nervous system development;GO:0007264|small GTPase mediated signal transduction;	GO:0005634|nucleus;	GO:0030742|GTP-dependent protein binding;GO:0017034|Rap guanyl-nucleotide exchange factor activity;GO:0005088|Ras guanyl-nucleotide exchange factor activity;	K08019	RAPGEF5; Rap guanine nucleotide exchange factor 5
ENSGALG00000037193	637	686	626	596.951	644	557	426	1.242	3.12662	0.0381289	0.999915	up	HECW1	protein_coding	chr2:51429079-51660281:+	gi|971380404|ref|XP_418870.5|	8069	0	PREDICTED: E3 ubiquitin-protein ligase HECW1 isoform X5 [Gallus gallus]	gi|971380403|ref|XM_418870.5|	4800	0	PREDICTED: Gallus gallus HECT, C2 and WW domain containing E3 ubiquitin protein ligase 1 (HECW1), transcript variant X6, mRNA	Q76N89	896	0	E3 ubiquitin-protein ligase HECW1	SPBC16E9.11c	384	7e-114	COG5021	pfam00632	HECT	HECT-domain (ubiquitin-transferase). The name HECT comes from Homologous to the E6-AP Carboxyl Terminus.	GO:0090090|negative regulation of canonical Wnt signaling pathway;GO:0042787|protein ubiquitination involved in ubiquitin-dependent protein catabolic process;	GO:0005737|cytoplasm;GO:0005829|cytosol;GO:0005634|nucleus;	GO:0061630|ubiquitin protein ligase activity;GO:0004842|ubiquitin-protein transferase activity;	K12167	HECW1; E3 ubiquitin-protein ligase HECW1 [EC:2.3.2.26]
ENSGALG00000011145	445	353	479	386.056	310	329	390	1.25643	3.29326	0.0381974	0.999915	up	TRIL	protein_coding	chr2:33598483-33600756:-	gi|363730190|ref|XP_425996.3|	3199	0	PREDICTED: TLR4 interactor with leucine rich repeats [Gallus gallus]	gi|971381002|ref|XM_425996.4|	2274	0	PREDICTED: Gallus gallus TLR4 interactor with leucine-rich repeats (TRIL), mRNA	Q9DBY4	488	6e-159	TLR4 interactor with leucine rich repeats	SPy1798	68.9	4e-11	COG4886	pfam13855	LRR_8	Leucine rich repeat.	GO:0006954|inflammatory response;GO:0045087|innate immune response;GO:0002718|regulation of cytokine production involved in immune response;GO:0034142|toll-like receptor 4 signaling pathway;	GO:0046696|lipopolysaccharide receptor complex;	GO:0001530|lipopolysaccharide binding;	.	.
ENSGALG00000012944	750	878	255	516.236	417	433	348	1.29844	3.76776	0.0385517	0.999915	up	ENSGALG00000012944	protein_coding	chr1:59494161-59590192:+	gi|53130624|emb|CAG31641.1|	3991	0	hypothetical protein RCJMB04_9b7 [Gallus gallus]	gi|53130623|emb|AJ719982.1|	4166	0	Gallus gallus mRNA for hypothetical protein, clone 9b7	Q6ZUT9	109	1e-22	DENN domain-containing protein 5B	.	.	.	.	pfam02141	DENN	DENN (AEX-3) domain. DENN (after differentially expressed in neoplastic vs normal cells) is a domain which occurs in several proteins involved in Rab- mediated processes or regulation of MAPK signalling pathways.	GO:0050982|detection of mechanical stimulus;	GO:0016021|integral component of membrane;GO:0016020|membrane;	GO:0005262|calcium channel activity;GO:0017112|Rab guanyl-nucleotide exchange factor activity;	.	.
ENSGALG00000016810	194	170	182	220.029	273	250	265	0.806519	-3.1022	0.0386611	0.999915	down	ENSGALG00000016810	protein_coding	chr1:136570139-136778500:+	gi|971376847|ref|XP_015133350.1|	2054	0	PREDICTED: SH3 domain-containing RING finger protein 3 [Gallus gallus]	gi|971376846|ref|XM_015277864.1|	1642	0	PREDICTED: Gallus gallus SH3 domain containing ring finger 3 (SH3RF3), mRNA	Q8TEJ3	61.2	3e-08	SH3 domain-containing RING finger protein 3	.	.	.	.	pfam14604	SH3_9	Variant SH3 domain.	.	.	GO:0008270|zinc ion binding;	K12171	SH3RF, POSH; E3 ubiquitin-protein ligase SH3RF [EC:2.3.2.27]
ENSGALG00000016426	22	69	17	25.5423	21	13	8	1.23822	3.08265	0.0387756	0.999915	up	MAP3K15	protein_coding	chr1:120215624-120287272:+	gi|363728688|ref|XP_003640537.1|	6584	0	PREDICTED: mitogen-activated protein kinase kinase kinase 15 [Gallus gallus]	gi|971376029|ref|XM_003640489.3|	3957	0	PREDICTED: Gallus gallus mitogen-activated protein kinase kinase kinase 15 (MAP3K15), mRNA	Q6ZN16	2026	0	Mitogen-activated protein kinase kinase kinase 15	.	.	.	.	pfam13281	DUF4071	Domain of unknown function (DUF4071). This domain is found at the N-terminus of many serine-threonine kinase-like proteins.	GO:0000186|activation of MAPKK activity;	GO:0005622|intracellular;	GO:0005524|ATP binding;GO:0004709|MAP kinase kinase kinase activity;GO:0046872|metal ion binding;	K13986	MAP3K15; mitogen-activated protein kinase kinase kinase 15 [EC:2.7.11.25]
ENSGALG00000034305	58	60	16	32.6153	30	15	15	1.25853	3.3174	0.0388329	0.999915	up	ENSGALG00000034305	protein_coding	chr13:13838714-13840339:+	gi|118097493|ref|XP_429413.2|	1515	0	PREDICTED: uncharacterized protein C10ORF10 isoform X1 [Gallus gallus]	gi|971418246|ref|XM_429413.5|	1026	0	PREDICTED: Gallus gallus chromosome 10 open reading frame 10 (C10ORF10), transcript variant X1, mRNA	.	.	.	.	.	.	.	.	pfam15343	DEPP	Decidual protein induced by progesterone family. DEPP is a family of proteins expressed in various tissues, including pancreas, placenta, ovary, testis and kidney. High levels are found during the first trimester. Its expression is induced by progesterone, testosterone and, to a much lower extent, oestrogen. The family is alternatively known as fasting-induced gene protein, FIG.	.	.	.	.	.
ENSGALG00000005065	588	611	545	534.505	535	389	531	1.23998	3.10311	0.038915	0.999915	up	PLA2G4A	protein_coding	chr8:9797493-9862645:-	gi|971407711|ref|XP_015146049.1|	4195	0	PREDICTED: cytosolic phospholipase A2 isoform X1 [Gallus gallus]	gi|971407724|ref|XM_015290570.1|	2572	0	PREDICTED: Gallus gallus phospholipase A2, group IVA (cytosolic, calcium-dependent) (PLA2G4A), transcript variant X8, mRNA	P49147	83.2	5e-15	Cytosolic phospholipase A2	.	.	.	.	pfam01735	PLA2_B	Lysophospholipase catalytic domain. This family consists of Lysophospholipase / phospholipase B EC:3.1.1.5 and cytosolic phospholipase A2 EC:3.1.4 which also has a C2 domain pfam00168. Phospholipase B enzymes catalyse the release of fatty acids from lysophsopholipids and are capable in vitro of hydrolysing all phospholipids extractable form yeast cells. Cytosolic phospholipase A2 associates with …	GO:0050482|arachidonic acid secretion;GO:0071236|cellular response to antibiotic;GO:0046456|icosanoid biosynthetic process;GO:0009395|phospholipid catabolic process;GO:0042127|regulation of cell proliferation;	GO:0016023|cytoplasmic membrane-bounded vesicle;GO:0005829|cytosol;GO:0005783|endoplasmic reticulum;GO:0005794|Golgi apparatus;	GO:0005509|calcium ion binding;GO:0047498|calcium-dependent phospholipase A2 activity;GO:0005544|calcium-dependent phospholipid binding;GO:0004622|lysophospholipase activity;	K16342	PLA2G4, CPLA2; cytosolic phospholipase A2 [EC:3.1.1.4]
ENSGALG00000011358	620	768	569	553.081	711	258	378	1.29644	3.74558	0.0389684	0.999915	up	WNT6	protein_coding	chr7:22527187-22535210:-	gi|326922908|ref|XP_003207684.1|	1892	0	PREDICTED: protein Wnt-6 isoform X1 [Meleagris gallopavo]	gi|971405752|ref|XM_015289779.1|	1358	0	PREDICTED: Gallus gallus wingless-type MMTV integration site family, member 6 (WNT6), transcript variant X1, mRNA	P22727	539	0	Protein Wnt-6	.	.	.	.	pfam00110	wnt	wnt family. Wnt genes have been identified in vertebrates and invertebrates but not in plants, unicellular eukaryotes or prokaryotes. In humans, 19 WNT proteins are known. Because of their insolubility little is known about Wnt protein structure, but all have 23 or 24 Cys residues whose spacing is highly conserved. Signal transduction by Wnt proteins (including the Wnt/beta-catenin, the Wnt/Ca++,…	GO:0009887|organ morphogenesis;GO:0009798|axis specification;GO:0001658|branching involved in ureteric bud morphogenesis;GO:0045165|cell fate commitment;GO:0007267|cell-cell signaling;GO:0060684|epithelial-mesenchymal cell signaling;GO:0072080|nephron tubule development;GO:0072079|nephron tubule formation;GO:0030182|neuron differentiation;GO:0042475|odontogenesis of dentin-containing tooth;GO:001…	GO:0009986|cell surface;GO:0005788|endoplasmic reticulum lumen;GO:0005615|extracellular space;GO:0005578|proteinaceous extracellular matrix;	GO:0005109|frizzled binding;GO:0005102|receptor binding;	K00445	WNT6; wingless-type MMTV integration site family, member 6
ENSGALG00000006723	2435	2689	3386	2608.59	2633	2480	1967	1.24413	3.15142	0.0392437	0.999915	up	ENSGALG00000006723	protein_coding	chr2:10422464-10427543:-	gi|513167722|ref|XP_004939224.1|	1428	0	PREDICTED: isopentenyl-diphosphate Delta-isomerase 1 isoform X2 [Gallus gallus]	gi|971381831|ref|XM_418561.5|	2156	0	PREDICTED: Gallus gallus isopentenyl-diphosphate delta isomerase 1 (IDI1), transcript variant X1, mRNA	Q1LZ95	407	3e-136	Isopentenyl-diphosphate Delta-isomerase 1	SPBC106.15	231	2e-69	COG1443	pfam00293	NUDIX	NUDIX domain.	GO:0006695|cholesterol biosynthetic process;GO:0050992|dimethylallyl diphosphate biosynthetic process;GO:0008299|isoprenoid biosynthetic process;	GO:0005777|peroxisome;	GO:0016787|hydrolase activity;GO:0004452|isopentenyl-diphosphate delta-isomerase activity;GO:0046872|metal ion binding;	K01823	idi, IDI; isopentenyl-diphosphate delta-isomerase [EC:5.3.3.2]
ENSGALG00000010843	352	290	343	399.328	412	534	487	0.803155	-3.16249	0.03927	0.999915	down	GPR137B	protein_coding	chr3:37942007-37967000:-	gi|71894837|ref|NP_001026233.1|	1600	0	integral membrane protein GPR137B [Gallus gallus]	gi|71894836|ref|NM_001031062.1|	2348	0	Gallus gallus G protein-coupled receptor 137B (GPR137B), mRNA	O60478	526	8e-179	Integral membrane protein GPR137B	.	.	.	.	pfam03798	TRAM_LAG1_CLN8	TLC domain.	.	GO:0005887|integral component of plasma membrane;GO:0005765|lysosomal membrane;GO:0016020|membrane;	.	.	.
ENSGALG00000030890	202	281	239	215.387	202	204	157	1.27139	3.46406	0.0392768	0.999915	up	RRS1	protein_coding	chr2:115487420-115488492:+	gi|971384188|ref|XP_015138233.1|	894	3e-115	PREDICTED: LOW QUALITY PROTEIN: ribosome biogenesis regulatory protein homolog [Gallus gallus]	gi|971384187|ref|XM_015282747.1|	714	0	PREDICTED: Gallus gallus ribosome biogenesis regulator homolog (RRS1), mRNA	A1A5P2	214	3e-64	Ribosome biogenesis regulatory protein homolog	.	.	.	.	pfam04939	RRS1	Ribosome biogenesis regulatory protein (RRS1). This family consists of several eukaryotic ribosome biogenesis regulatory (RRS1) proteins. RRS1 is a nuclear protein that is essential for the maturation of 25 S rRNA and the 60 S ribosomal subunit assembly in Saccharomyces cerevisiae.	GO:0000447|endonucleolytic cleavage in ITS1 to separate SSU-rRNA from 5.8S rRNA and LSU-rRNA from tricistronic rRNA transcript (SSU-rRNA, 5.8S rRNA, LSU-rRNA);GO:0002244|hematopoietic progenitor cell differentiation;GO:0007080|mitotic metaphase plate congression;GO:0042273|ribosomal large subunit biogenesis;GO:0000055|ribosomal large subunit export from nucleus;	GO:0000794|condensed nuclear chromosome;GO:0005783|endoplasmic reticulum;GO:0005730|nucleolus;GO:0030687|preribosome, large subunit precursor;	GO:0044822|poly(A) RNA binding;	K14852	RRS1; regulator of ribosome biosynthesis
ENSGALG00000039216	27343	21516	32660	33273.9	35089	46059	38773	0.800236	-3.21503	0.0393768	0.999915	down	COL6A2	protein_coding	chr7:6764395-6790429:+	gi|45384382|ref|NP_990679.1|	4178	0	collagen alpha-2(VI) chain precursor [Gallus gallus]	gi|440309861|ref|NM_205348.3|	4217	0	Gallus gallus collagen, type VI, alpha 2 (COL6A2), mRNA	P15988	895	0	Collagen alpha-2(VI) chain	.	.	.	.	pfam00092	VWA	von Willebrand factor type A domain.	GO:0007155|cell adhesion;	GO:0005581|collagen trimer;GO:0005578|proteinaceous extracellular matrix;	.	K06238	COL6A; collagen, type VI, alpha
ENSGALG00000038782	21	30	31	43.1112	66	33	82	0.778719	-3.60825	0.0396863	0.999915	down	ZC3H12D	protein_coding	chr3:48252752-48260674:-	gi|513176377|ref|XP_004935660.1|	3160	0	PREDICTED: probable ribonuclease ZC3H12D [Gallus gallus]	gi|971388311|ref|XM_015284274.1|	1765	0	PREDICTED: Gallus gallus zinc finger CCCH-type containing 12D (ZC3H12D), transcript variant X2, mRNA	A2A288	439	4e-146	Probable ribonuclease ZC3H12D	.	.	.	.	pfam11977	RNase_Zc3h12a	Zc3h12a-like Ribonuclease NYN domain. This domain is found in the Zc3h12a protein which has shown to be a ribonuclease that controls the stability of a set of inflammatory genes. It has been suggested that this domain belongs to the PIN domain superfamily. This domain has also been identified as part of the NYN domain family.	GO:0061158|3'-UTR-mediated mRNA destabilization;GO:0030308|negative regulation of cell growth;GO:2000134|negative regulation of G1/S transition of mitotic cell cycle;	GO:0005737|cytoplasm;GO:0000932|cytoplasmic mRNA processing body;GO:0005634|nucleus;	GO:0004519|endonuclease activity;GO:0046872|metal ion binding;	K18668	ZC3H12, MCPIP; ribonuclease ZC3H12 [EC:3.1.-.-]
ENSGALG00000009667	70	87	69	62.7601	67	46	35	1.29652	3.74646	0.0397629	0.999915	up	MFAP3L	protein_coding	chr4:25476877-25481127:+	gi|118089862|ref|XP_426287.2|	1885	0	PREDICTED: microfibrillar-associated protein 3-like isoform X1 [Gallus gallus]	gi|971392867|ref|XM_426287.5|	1593	0	PREDICTED: Gallus gallus microfibrillar-associated protein 3-like (MFAP3L), transcript variant X1, mRNA	Q6AYP2	506	9e-175	Microfibrillar-associated protein 3-like	.	.	.	.	pfam07679	I-set	Immunoglobulin I-set domain.	.	GO:0005737|cytoplasm;GO:0016021|integral component of membrane;GO:0005634|nucleus;GO:0005886|plasma membrane;	.	.	.
ENSGALG00000016618	23	23	20	32.8219	38	44	52	0.77431	-3.69016	0.0400668	0.999915	down	PNPLA4	protein_coding	chr1:126182587-126200182:+	gi|971376349|ref|XP_015129463.1|	1419	0	PREDICTED: patatin-like phospholipase domain-containing protein 4 isoform X1 [Gallus gallus]	gi|971376356|ref|XM_015274000.1|	1515	0	PREDICTED: Gallus gallus patatin-like phospholipase domain containing 4 (PNPLA4), transcript variant X5, mRNA	P41247	421	3e-144	Patatin-like phospholipase domain-containing protein 4	aq_1386	52.8	8e-07	COG1752	pfam01734	Patatin	Patatin-like phospholipase. This family consists of various patatin glycoproteins from plants. The patatin protein accounts for up to 40% of the total soluble protein in potato tubers. Patatin is a storage protein but it also has the enzymatic activity of lipid acyl hydrolase, catalyzing the cleavage of fatty acids from membrane lipids. Members of this family have been found also in vertebrates.	GO:0044255|cellular lipid metabolic process;GO:0055088|lipid homeostasis;GO:0019433|triglyceride catabolic process;	GO:0005737|cytoplasm;GO:0005829|cytosol;GO:0005811|lipid particle;GO:0016020|membrane;GO:0005739|mitochondrion;	GO:0050253|retinyl-palmitate esterase activity;GO:0004806|triglyceride lipase activity;	K11157	PNPLA4; patatin-like phospholipase domain-containing protein 4 [EC:3.1.1.-]
ENSGALG00000015656	2683	2274	2838	3119.89	4240	3980	2918	0.812112	-3.00249	0.0402847	0.999915	down	ENSGALG00000015656	protein_coding	chrZ:65691035-65839631:+	gi|971440049|ref|XP_015136063.1|	4285	0	PREDICTED: A-kinase anchor protein 2 isoform X1 [Gallus gallus]	gi|383792144|ref|NM_001204217.2|	5586	0	Gallus gallus A kinase (PRKA) anchor protein 2 (AKAP2), mRNA	Q9Y2D5	796	0	A-kinase anchor protein 2	.	.	.	.	pfam14992	TMCO5	TMCO5 family. The TMCO5 family includes human transmembrane and coiled-coil domain-containing proteins 5A and 5B.	GO:0007015|actin filament organization;GO:0008104|protein localization;GO:0007178|transmembrane receptor protein serine/threonine kinase signaling pathway;	.	.	K16519	AKAP2; A-kinase anchor protein 2
ENSGALG00000005408	239	195	198	255.466	302	282	333	0.804498	-3.1384	0.0403091	0.999915	down	BCO1	protein_coding	chr11:15677760-15691537:+	gi|319803046|ref|NP_989966.1|	2803	0	beta,beta-carotene 15,15'-monooxygenase [Gallus gallus]	gi|319803045|ref|NM_204635.1|	3031	0	Gallus gallus beta-carotene 15,15'-monooxygenase 1 (BCMO1), mRNA	Q9I993	1084	0	Beta,beta-carotene 15,15'-dioxygenase	sll1541	135	2e-32	COG3670	pfam03055	RPE65	Retinal pigment epithelial membrane protein. This family represents a retinal pigment epithelial membrane receptor which is abundantly expressed in retinal pigment epithelium, and binds plasma retinal binding protein. The family also includes the sequence related neoxanthin cleavage enzyme in plants and lignostilbene-alpha,beta-dioxygenase in bacteria.	GO:1901810|beta-carotene metabolic process;GO:0032526|response to retinoic acid;GO:0042574|retinal metabolic process;GO:0001523|retinoid metabolic process;GO:0042572|retinol metabolic process;	.	GO:0003834|beta-carotene 15,15'-monooxygenase activity;GO:0046872|metal ion binding;GO:0004497|monooxygenase activity;	K00515	BCMO1, BCDO1; beta-carotene 15,15'-monooxygenase [EC:1.14.99.36]
ENSGALG00000005120	857	620	1544	1392.91	1608	2476	1360	0.772708	-3.72005	0.0409156	0.999915	down	ENSGALG00000005120	protein_coding	chr12:5812606-5860849:+	gi|971417007|ref|XP_015148926.1|	3471	0	PREDICTED: fibulin-2 [Gallus gallus]	gi|971417018|ref|XM_015293447.1|	2138	0	PREDICTED: Gallus gallus fibulin 2 (FBLN2), transcript variant X7, mRNA	P37889	55.5	2e-06	Fibulin-2	.	.	.	.	pfam14670	FXa_inhibition	Coagulation Factor Xa inhibitory site. This short domain on coagulation enzyme factor Xa is found to be the target for a potent inhibitor of coagulation, TAK-442.	GO:0010811|positive regulation of cell-substrate adhesion;	GO:0070062|extracellular exosome;GO:0031012|extracellular matrix;GO:1903561|extracellular vesicle;GO:0005578|proteinaceous extracellular matrix;	GO:0005509|calcium ion binding;GO:0050840|extracellular matrix binding;	K17307	FBLN1_2; fibulin 1/2
ENSGALG00000035068	4410	4325	2365	3305.02	3094	2733	2876	1.26498	3.39116	0.0409648	0.999915	up	DNAJC13	protein_coding	chr2:42403642-42450191:+	gi|513169286|ref|XP_004939502.1|	11633	0	PREDICTED: dnaJ homolog subfamily C member 13 isoform X1 [Gallus gallus]	gi|971380772|ref|XM_004939445.2|	6751	0	PREDICTED: Gallus gallus DnaJ (Hsp40) homolog, subfamily C, member 13 (DNAJC13), transcript variant X1, mRNA	O75165	4155	0	DnaJ homolog subfamily C member 13	PA4760	56.2	7e-07	COG0484	pfam00226	DnaJ	DnaJ domain. DnaJ domains (J-domains) are associated with hsp70 heat-shock system and it is thought that this domain mediates the interaction. DnaJ-domain is therefore part of a chaperone (protein folding) system. The T-antigens, although not in Prosite are confirmed as DnaJ containing domains from literature.	GO:0007032|endosome organization;GO:0001649|osteoblast differentiation;GO:0015031|protein transport;GO:2000641|regulation of early endosome to late endosome transport;GO:1902954|regulation of early endosome to recycling endosome transport;	GO:0005737|cytoplasm;GO:0031901|early endosome membrane;GO:0010008|endosome membrane;GO:0070062|extracellular exosome;GO:0043231|intracellular membrane-bounded organelle;GO:0005765|lysosomal membrane;GO:0016020|membrane;	.	K09533	DNAJC13; DnaJ homolog subfamily C member 13
ENSGALG00000042388	333	342	237	376.489	431	538	404	0.794062	-3.32676	0.0409978	0.999915	down	LAMA2	protein_coding	chr3:58293669-58629545:-	gi|971387846|ref|XP_015139616.1|	16304	0	PREDICTED: laminin subunit alpha-2 isoform X4 [Gallus gallus]	gi|971387845|ref|XM_015284130.1|	9459	0	PREDICTED: Gallus gallus laminin, alpha 2 (LAMA2), transcript variant X4, mRNA	P24043	4664	0	Laminin subunit alpha-2	.	.	.	.	pfam00055	Laminin_N	Laminin N-terminal (Domain VI).	GO:0007411|axon guidance;GO:0007155|cell adhesion;GO:0030198|extracellular matrix organization;GO:0007517|muscle organ development;GO:0022011|myelination in peripheral nervous system;GO:0032224|positive regulation of synaptic transmission, cholinergic;GO:0030155|regulation of cell adhesion;GO:0030334|regulation of cell migration;GO:0045995|regulation of embryonic development;	GO:0005605|basal lamina;GO:0005604|basement membrane;GO:0043197|dendritic spine;GO:0070062|extracellular exosome;GO:0005576|extracellular region;GO:0042383|sarcolemma;	GO:0005198|structural molecule activity;	K05637	LAMA1_2; laminin, alpha 1/2
ENSGALG00000031640	637	572	506	534.188	532	454	503	1.21348	2.79153	0.0411259	0.999915	up	PIP4K2C	protein_coding	chrAADN04002988.1:1611-5855:-	gi|971448744|ref|XP_015129207.1|	1493	0	PREDICTED: LOW QUALITY PROTEIN: phosphatidylinositol 5-phosphate 4-kinase type-2 gamma-like [Gallus gallus]	gi|971448743|ref|XM_015273721.1|	1137	0	PREDICTED: Gallus gallus phosphatidylinositol 5-phosphate 4-kinase type-2 gamma-like (LOC107049926), mRNA	Q0P5F7	459	7e-157	Phosphatidylinositol 5-phosphate 4-kinase type-2 gamma	YDR208w	123	3e-29	COG5253	pfam01504	PIP5K	Phosphatidylinositol-4-phosphate 5-Kinase. This family contains a region from the common kinase core found in the type I phosphatidylinositol-4-phosphate 5-kinase (PIP5K) family as described in. The family consists of various type I, II and III PIP5K enzymes. PIP5K catalyses the formation of phosphoinositol-4,5-bisphosphate via the phosphorylation of phosphatidylinositol-4-phosphate a precursor i…	.	GO:0005737|cytoplasm;GO:0016020|membrane;	GO:0016309|1-phosphatidylinositol-5-phosphate 4-kinase activity;GO:0005524|ATP binding;	K00920	PIP4K2; 1-phosphatidylinositol-5-phosphate 4-kinase [EC:2.7.1.149]
ENSGALG00000003163	112	135	101	101.145	102	82	72	1.28427	3.60952	0.0411979	0.999915	up	GNAO1	protein_coding	chr11:2264902-2382477:+	gi|478247089|ref|NP_001264479.1|	1915	0	guanine nucleotide-binding protein G(o) subunit alpha [Gallus gallus]	gi|478247088|ref|NM_001277550.1|	1080	0	Gallus gallus guanine nucleotide binding protein (G protein), alpha activating activity polypeptide O (GNAO1), mRNA	P08239	731	0	Guanine nucleotide-binding protein G(o) subunit alpha	.	.	.	.	pfam00503	G-alpha	G-protein alpha subunit. G proteins couple receptors of extracellular signals to intracellular signaling pathways. The G protein alpha subunit binds guanyl nucleotide and is a weak GTPase. A set of residues that are unique to G-alpha as compared to its ancestor the Arf-like family form a ring of residues centered on the nucleotide binding site. A Ggamma is found fused to an inactive Galpha in the…	GO:0007188|adenylate cyclase-modulating G-protein coupled receptor signaling pathway;GO:0007212|dopamine receptor signaling pathway;	GO:0005834|heterotrimeric G-protein complex;	GO:0051430|corticotropin-releasing hormone receptor 1 binding;GO:0031683|G-protein beta/gamma-subunit complex binding;GO:0031821|G-protein coupled serotonin receptor binding;GO:0005525|GTP binding;GO:0003924|GTPase activity;GO:0046872|metal ion binding;GO:0031852|mu-type opioid receptor binding;GO:0004871|signal transducer activity;	K04534	GNAO, G-ALPHA-O; guanine nucleotide-binding protein G(o) subunit alpha
ENSGALG00000016281	3986	3685	3174	3406.56	2923	3385	3264	1.20059	2.63748	0.0412064	0.999915	up	DMD	protein_coding	chr1:114486908-115483002:+	gi|765826170|ref|NP_990630.2|	18351	0	dystrophin [Gallus gallus]	gi|765826169|ref|NM_205299.2|	13592	0	Gallus gallus dystrophin (DMD), mRNA	P11533	3061	0	Dystrophin	ECU09g0290	169	6e-42	COG5069	pfam09068	EF-hand_2	EF hand. Members of this family adopt a helix-loop-helix motif, as per other EF hand domains. However, since they do not contain the canonical pattern of calcium binding residues found in many EF hand domains, they do not bind calcium ions. The main function of this domain is the provision of specificity in beta-dystroglycan recognition, though in dystrophin it serves an additional role: stabilis…	GO:0016203|muscle attachment;	GO:0030054|cell junction;GO:0005737|cytoplasm;GO:0005856|cytoskeleton;GO:0045211|postsynaptic membrane;GO:0042383|sarcolemma;	GO:0005200|structural constituent of cytoskeleton;GO:0008270|zinc ion binding;	K10366	DMD; dystrophin
ENSGALG00000010744	465	600	382	436.83	377	406	380	1.25618	3.29048	0.0414462	0.999915	up	GALNT7	protein_coding	chr4:43509325-43575879:+	gi|971394031|ref|XP_015132027.1|	3211	0	PREDICTED: N-acetylgalactosaminyltransferase 7 isoform X2 [Gallus gallus]	gi|971394028|ref|XM_015276540.1|	1965	0	PREDICTED: Gallus gallus UDP-N-acetyl-alpha-D-galactosamine:polypeptide N-acetylgalactosaminyltransferase 7 (GalNAc-T7) (GALNT7), transcript variant X1, mRNA	Q5RFJ6	1110	0	N-acetylgalactosaminyltransferase 7	.	.	.	.	pfam00535	Glycos_transf_2	Glycosyl transferase family 2. Diverse family, transferring sugar from UDP-glucose, UDP-N-acetyl- galactosamine, GDP-mannose or CDP-abequose, to a range of substrates including cellulose, dolichol phosphate and teichoic acids.	GO:0006493|protein O-linked glycosylation;	GO:0070062|extracellular exosome;GO:0000139|Golgi membrane;GO:0016021|integral component of membrane;	GO:0030246|carbohydrate binding;GO:0046872|metal ion binding;GO:0004653|polypeptide N-acetylgalactosaminyltransferase activity;	K00710	GALNT; polypeptide N-acetylgalactosaminyltransferase [EC:2.4.1.41]
ENSGALG00000038393	234	179	168	241.65	258	280	347	0.790557	-3.39058	0.0416145	0.999915	down	DMB2	protein_coding	chr16:90602-93633:-	gi|971422211|ref|XP_015150452.1|	1298	4e-176	PREDICTED: major histocompatibility complex, class II, DM beta 2 isoform X1 [Gallus gallus]	gi|331035366|gb|HM545131.1|	1251	0	Gallus gallus clone RMB16 MHC class II antigen (B-DMB2) mRNA, complete cds	P28068	166	3e-47	HLA class II histocompatibility antigen, DM beta chain	.	.	.	.	pfam07654	C1-set	Immunoglobulin C1-set domain.	GO:0019886|antigen processing and presentation of exogenous peptide antigen via MHC class II;GO:0006955|immune response;GO:0002399|MHC class II protein complex assembly;GO:0002503|peptide antigen assembly with MHC class II protein complex;GO:2001190|positive regulation of T cell activation via T cell receptor contact with antigen bound to MHC molecule on antigen presenting cell;GO:0042102|positiv…	GO:0016021|integral component of membrane;GO:0031902|late endosome membrane;GO:0005765|lysosomal membrane;GO:0042613|MHC class II protein complex;	GO:0023026|MHC class II protein complex binding;	K06752	MHC2; major histocompatibility complex, class II
ENSGALG00000044661	98	82	48	118.93	276	169	62	0.781661	-3.55385	0.0416843	0.999915	down	ENSGALG00000044661	protein_coding	chr28:1271207-1272845:-	gi|118103372|ref|XP_423728.2|	1189	4e-163	PREDICTED: mast cell protease 1A [Gallus gallus]	gi|971435697|ref|XM_423728.4|	671	0	PREDICTED: Gallus gallus cathepsin G (CTSG), mRNA	P80931	219	5e-69	Mast cell protease 1A	VC1200	99	3e-23	COG5640	pfam00089	Trypsin	Trypsin.	.	GO:0005576|extracellular region;	GO:0004252|serine-type endopeptidase activity;	K01353	GZMB; granzyme B [EC:3.4.21.79]
ENSGALG00000001740	387	457	588	717.613	395	1736	790	0.776627	-3.64706	0.0417768	0.999915	down	MGAT5B	protein_coding	chr18:4204459-4249189:-	gi|971424426|ref|XP_015150769.1|	4064	0	PREDICTED: alpha-1,6-mannosylglycoprotein 6-beta-N-acetylglucosaminyltransferase B isoform X1 [Gallus gallus]	gi|971424427|ref|XR_001469323.1|	2500	0	PREDICTED: Gallus gallus mannosyl (alpha-1,6-)-glycoprotein beta-1,6-N-acetyl-glucosaminyltransferase, isozyme B (MGAT5B), transcript variant X2, misc_RNA	Q3V5L5	1298	0	Alpha-1,6-mannosylglycoprotein 6-beta-N-acetylglucosaminyltransferase B	.	.	.	.	pfam15024	Glyco_transf_18	Glycosyltransferase family 18. Enzymes belonging to glycosyltransferase family 18 (alpha-1,6-mannosylglycoprotein 6-beta-N-acetylglucosaminyltransferase) contribute to the creation of branches in complex-type N-glycans. This domain is responsible for the catalytic activity of the enzyme.	GO:0006487|protein N-linked glycosylation;	GO:0000139|Golgi membrane;GO:0016021|integral component of membrane;	GO:0030144|alpha-1,6-mannosylglycoprotein 6-beta-N-acetylglucosaminyltransferase activity;GO:0046872|metal ion binding;	K09661	MGAT5B; mannosyl alpha-1,6-glycoprotein beta-1,6-N-acetyl-glucosaminyltransferase, isozyme B [EC:2.4.1.-]
ENSGALG00000033696	192	221	118	151.019	160	116	96	1.29003	3.67407	0.0419842	0.999915	up	RALY	protein_coding	chr20:1754822-1773193:-	gi|513217505|ref|XP_004947021.1|	1130	1e-152	PREDICTED: RNA-binding protein Raly isoform X1 [Gallus gallus]	gi|971428591|ref|XM_004946965.2|	652	0	PREDICTED: Gallus gallus RALY heterogeneous nuclear ribonucleoprotein (RALY), transcript variant X3, mRNA	Q64012	322	1e-107	RNA-binding protein Raly	.	.	.	.	pfam00076	RRM_1	RNA recognition motif. (a.k.a. RRM, RBD, or RNP domain). The RRM motif is probably diagnostic of an RNA binding protein. RRMs are found in a variety of RNA binding proteins, including various hnRNP proteins, proteins implicated in regulation of alternative splicing, and protein components of snRNPs. The motif also appears in a few single stranded DNA binding proteins. The RRM structure consists o…	GO:0006397|mRNA processing;GO:2000188|regulation of cholesterol homeostasis;GO:1903506|regulation of nucleic acid-templated transcription;GO:0006355|regulation of transcription, DNA-templated;GO:0008380|RNA splicing;GO:0006351|transcription, DNA-templated;	GO:0071013|catalytic step 2 spliceosome;GO:0005634|nucleus;	GO:0000166|nucleotide binding;GO:0044822|poly(A) RNA binding;GO:0003723|RNA binding;GO:0003712|transcription cofactor activity;	K12895	RALY, HNRNPCL2; heterogeneous nuclear ribonucleoprotein C-like 2
ENSGALG00000030324	277	664	396	379.194	307	373	232	1.2922	3.69828	0.0419964	0.999915	up	KIAA1324L	protein_coding	chr1:7556518-7647412:+	gi|971370291|ref|XP_416843.5|	5194	0	PREDICTED: UPF0577 protein KIAA1324-like homolog [Gallus gallus]	gi|971370290|ref|XM_416843.5|	3206	0	PREDICTED: Gallus gallus KIAA1324-like (KIAA1324L), mRNA	Q3UZV7	1702	0	UPF0577 protein KIAA1324-like homolog	.	.	.	.	pfam07699	GCC2_GCC3	GCC2 and GCC3.	.	GO:0016021|integral component of membrane;	.	.	.
ENSGALG00000038044	142	223	199	165.901	161	134	129	1.2793	3.55353	0.0421875	0.999915	up	NME6	protein_coding	chr1:95033-98698:-	gi|50806656|ref|XP_424474.1|	997	2e-129	PREDICTED: nucleoside diphosphate kinase 6 [Gallus gallus]	gi|971369772|ref|XM_424474.5|	1742	0	PREDICTED: Gallus gallus NME/NM23 nucleoside diphosphate kinase 6 (NME6), mRNA	O75414	251	1e-81	Nucleoside diphosphate kinase 6	VC0756	111	8e-29	COG0105	pfam00334	NDK	Nucleoside diphosphate kinase.	GO:0006241|CTP biosynthetic process;GO:0006183|GTP biosynthetic process;GO:0030308|negative regulation of cell growth;GO:0045839|negative regulation of mitotic nuclear division;GO:0006228|UTP biosynthetic process;	GO:0005739|mitochondrion;	GO:0005524|ATP binding;GO:0046872|metal ion binding;GO:0004550|nucleoside diphosphate kinase activity;	K00940	ndk, NME; nucleoside-diphosphate kinase [EC:2.7.4.6]
ENSGALG00000028354	1702	2445	948	1464.52	1416	1112	1122	1.28688	3.63873	0.042369	0.999915	up	METRNL	protein_coding	chr18:3125375-3145730:-	gi|971424362|ref|XP_015150747.1|	1437	0	PREDICTED: meteorin-like protein [Gallus gallus]	gi|971424361|ref|XM_015295261.1|	879	0	PREDICTED: Gallus gallus meteorin, glial cell differentiation regulator-like (METRNL), mRNA	A1L2K1	426	6e-149	Meteorin-like protein	.	.	.	.	pfam11004	Kdo_hydroxy	3-deoxy-D-manno-oct-2-ulosonic acid (Kdo) hydroxylase. This is a family of 3-deoxy-D-manno-oct-2-ulosonic acid 3-hydroxylases, which catalyse the conversion of 3-deoxy-D-manno-oct-2-ulosonic acid (Kdo) to D-glycero-D-talo-oct-2-ulosonic acid (Ko). It contains a potential iron-binding motif, HXDX(n)H (n>40). Hydroxylation activity is iron-dependent.	GO:0050873|brown fat cell differentiation;GO:0050728|negative regulation of inflammatory response;GO:0090336|positive regulation of brown fat cell differentiation;GO:2000507|positive regulation of energy homeostasis;GO:0009409|response to cold;GO:0014850|response to muscle activity;	GO:0005615|extracellular space;	GO:0005179|hormone activity;	.	.
ENSGALG00000040320	51	51	35	61.9282	75	86	79	0.774684	-3.68321	0.0424028	0.999915	down	HOXB8	protein_coding	chr27:3795352-3797006:+	gi|686618094|ref|XP_009286023.1|	1127	3e-153	PREDICTED: homeobox protein Hox-B8 isoform X2 [Aptenodytes forsteri]	gi|784639303|ref|NM_204911.2|	815	0	Gallus gallus homeobox B8 (HOXB8), mRNA	P17481	399	4e-139	Homeobox protein Hox-B8	YDL106c	50.8	2e-06	COG5576	pfam00046	Homeobox	Homeobox domain.	GO:0008344|adult locomotory behavior;GO:0009952|anterior/posterior pattern specification;GO:0021516|dorsal spinal cord development;GO:0048704|embryonic skeletal system morphogenesis;GO:0007625|grooming behavior;GO:0045638|negative regulation of myeloid cell differentiation;GO:0019233|sensory perception of pain;GO:0006351|transcription, DNA-templated;	GO:0005634|nucleus;	GO:0043565|sequence-specific DNA binding;GO:0003700|transcription factor activity, sequence-specific DNA binding;	K09308	HOX_8; homeobox protein HoxB/C/D8
ENSGALG00000030320	57	130	54	61.678	69	21	34	1.26816	3.42741	0.0425533	0.999915	up	ENSGALG00000030320	protein_coding	chr16:398725-481487:-	gi|971422386|ref|XP_015150529.1|	1677	0	PREDICTED: class I histocompatibility antigen, F10 alpha chain isoform X4 [Gallus gallus]	gi|13195166|gb|AF218784.1|	1505	0	Gallus gallus MHC Rfp-Y class I alpha chain (YFVI) pseudogene, YFV-Y-FVw*7 allele, complete sequence	P15979	187	4e-82	Class I histocompatibility antigen, F10 alpha chain	.	.	.	.	pfam00129	MHC_I	Class I Histocompatibility antigen, domains alpha 1 and 2.	GO:0002474|antigen processing and presentation of peptide antigen via MHC class I;	GO:0016021|integral component of membrane;GO:0042612|MHC class I protein complex;	.	.	.
ENSGALG00000024024	63	81	51	53.9987	42	35	49	1.29178	3.69363	0.0425596	0.999915	up	TGFA	protein_coding	chr22:3594207-3607707:-	gi|733919398|ref|XP_010721484.1|	560	1e-69	PREDICTED: protransforming growth factor alpha [Meleagris gallopavo]	gi|48675892|ref|NM_001001614.1|	784	0	Gallus gallus transforming growth factor, alpha (TGFA), mRNA	Q06922	79	1e-16	Protransforming growth factor alpha	.	.	.	.	pfam14820	SPRR2	Small proline-rich 2. This family of small proteins is rich in proline, cysteine and glutamate. They contain a tandemly repeated nonamer, PKCPEPCPP. They are components of the cornified envelope of keratinocytes.	GO:0000187|activation of MAPK activity;GO:0007173|epidermal growth factor receptor signaling pathway;GO:0051781|positive regulation of cell division;GO:0008284|positive regulation of cell proliferation;GO:0045741|positive regulation of epidermal growth factor-activated receptor activity;GO:0050679|positive regulation of epithelial cell proliferation;GO:0045840|positive regulation of mitotic nucle…	GO:0005615|extracellular space;GO:0005887|integral component of plasma membrane;	GO:0005154|epidermal growth factor receptor binding;GO:0008083|growth factor activity;	K08774	TGFA; transforming growth factor, alpha
ENSGALG00000024449	307	320	436	438.846	493	541	558	0.79731	-3.26787	0.0425924	0.999915	down	RAMP2	protein_coding	chr27:5453198-5454993:+	gi|157785553|ref|NP_001099080.1|	840	7e-111	receptor activity-modifying protein 2 precursor [Gallus gallus]	gi|971435381|ref|XM_015299596.1|	770	0	PREDICTED: Gallus gallus receptor (G protein-coupled) activity modifying protein 2 (RAMP2), transcript variant X1, mRNA	O60895	135	8e-38	Receptor activity-modifying protein 2	.	.	.	.	pfam04901	RAMP	Receptor activity modifying family. The calcitonin-receptor-like receptor can function as either a calcitonin-gene-related peptide or an adrenomedullin receptor. The receptors function is modified by receptor-activity-modifying protein or RAMP. RAMPs are single-transmembrane-domain proteins.	GO:0034333|adherens junction assembly;GO:0001525|angiogenesis;GO:0070831|basement membrane assembly;GO:0070830|bicellular tight junction assembly;GO:0006816|calcium ion transport;GO:0006171|cAMP biosynthetic process;GO:0032870|cellular response to hormone stimulus;GO:0035924|cellular response to vascular endothelial growth factor stimulus;GO:0007565|female pregnancy;GO:0007186|G-protein coupled r…	GO:0009986|cell surface;GO:0005905|coated pit;GO:0005737|cytoplasm;GO:0005887|integral component of plasma membrane;GO:0005764|lysosome;GO:0005886|plasma membrane;GO:0043235|receptor complex;	GO:0015026|coreceptor activity;GO:0008565|protein transporter activity;	K08448	RAMP2; receptor activity modifying protein 2
ENSGALG00000027484	209	138	131	132.523	105	63	145	1.29173	3.69303	0.0426652	0.999915	up	C20orf85	protein_coding	chr20:11480791-11484789:-	gi|513218757|ref|XP_417493.3|	766	9e-101	PREDICTED: uncharacterized protein C20orf85 homolog [Gallus gallus]	gi|971427844|ref|XM_417493.5|	558	0	PREDICTED: Gallus gallus chromosome 20 open reading frame, human C20orf85 (C20H20ORF85), mRNA	Q9H1P6	112	1e-29	Uncharacterized protein C20orf85	.	.	.	.	pfam14945	LLC1	Normal lung function maintenance, Low in Lung Cancer 1 protein. This protein is part of a family found in eukaryotes. It is 137 amino acids long in protein sequence length and mass is approximately 15.7 kDa. The protein is present in the normal lung epithelium, but absent or downregulated in most primary non-small lung cancers. The gene is known as Low in Lung Cancer 1 (LLC1). This protein is tho…	GO:0045454|cell redox homeostasis;	GO:0005737|cytoplasm;	GO:0009055|electron carrier activity;GO:0015035|protein disulfide oxidoreductase activity;	.	.
ENSGALG00000042503	329	307	312	378.796	405	443	496	0.813931	-2.97022	0.0428504	0.999915	down	HSPBP1	protein_coding	chrAADN04001595.1:21065-24701:+	gi|971447891|ref|XP_015128867.1|	1046	2e-132	PREDICTED: hsp70-binding protein 1 [Gallus gallus]	gi|971447890|ref|XM_015273381.1|	1151	0	PREDICTED: Gallus gallus HSPA (heat shock 70kDa) binding protein, cytoplasmic cochaperone 1 (HSPBP1), mRNA	Q99P31	166	1e-43	Hsp70-binding protein 1	.	.	.	.	pfam00514	Arm	Armadillo/beta-catenin-like repeat. Approx. 40 amino acid repeat. Tandem repeats form super-helix of helices that is proposed to mediate interaction of beta-catenin with its ligands. CAUTION: This family does not contain all known armadillo repeats.	GO:0032436|positive regulation of proteasomal ubiquitin-dependent protein catabolic process;GO:0031398|positive regulation of protein ubiquitination;	.	GO:0004857|enzyme inhibitor activity;	K09562	HSPBP1; hsp70-interacting protein
ENSGALG00000042875	4615	3615	3773	4753.4	4731	5911	6125	0.818522	-2.88908	0.0428756	0.999915	down	HMGB1	protein_coding	chr1:175162513-175170894:+	gi|944206963|gb|KQK74109.1|	788	3e-100	high mobility group protein B1 [Amazona aestiva]	gi|60302682|ref|NM_204902.2|	2151	0	Gallus gallus high mobility group box 1 (HMGB1), mRNA	Q9YH06	300	1e-94	High mobility group protein B1	YBR089c-a	63.5	2e-11	COG5648	pfam09011	HMG_box_2	HMG-box domain. This short 71 residue domain is an HMG-box domain. HMG-box domains mediate re-modelling of chromatin-structure. Mammalian HMG-box proteins are of two types: those that are non-sequence-specific DNA-binding proteins with two HMG-box domains and a long highly acidic C-tail; and a diverse group of sequence-specific transcription factor-proteins with either a single HMG-box or up to s…	GO:0002218|activation of innate immune response;GO:0043277|apoptotic cell clearance;GO:0006284|base-excision repair;GO:0031497|chromatin assembly;GO:0032392|DNA geometric change;GO:0051103|DNA ligation involved in DNA repair;GO:0035767|endothelial cell chemotaxis;GO:0001935|endothelial cell proliferation;GO:0001654|eye development;GO:0002437|inflammatory response to antigenic stimulus;GO:0045087|…	GO:0005623|cell;GO:0009986|cell surface;GO:0000793|condensed chromosome;GO:0005769|early endosome;GO:0005615|extracellular space;GO:0043005|neuron projection;GO:0005634|nucleus;GO:0017053|transcriptional repressor complex;	GO:0000405|bubble DNA binding;GO:0010858|calcium-dependent protein kinase regulator activity;GO:0003684|damaged DNA binding;GO:0008301|DNA binding, bending;GO:0003690|double-stranded DNA binding;GO:0003725|double-stranded RNA binding;GO:0000400|four-way junction DNA binding;GO:0001530|lipopolysaccharide binding;GO:0016829|lyase activity;GO:0044378|non-sequence-specific DNA binding, bending;GO:000…	K10802	HMGB1; high mobility group protein B1
ENSGALG00000031071	35	32	51	30.1894	12	31	17	1.26805	3.42615	0.0429351	0.999915	up	ENSGALG00000031071	protein_coding	chr9:3445251-3450856:+	gi|733902587|ref|XP_010714867.1|	555	5e-66	PREDICTED: thioredoxin domain-containing protein 6 isoform X1 [Meleagris gallopavo]	gi|971410466|ref|XM_426694.5|	1358	0	PREDICTED: Gallus gallus vacuolar protein sorting 8 homolog (S. cerevisiae) (VPS8), transcript variant X2, mRNA	Q86XW9	174	3e-48	Thioredoxin domain-containing protein 6	.	.	.	.	pfam00085	Thioredoxin	Thioredoxin. Thioredoxins are small enzymes that participate in redox reactions, via the reversible oxidation of an active centre disulfide bond. Some members with only the active site are not separated from the noise.	GO:0045454|cell redox homeostasis;GO:0006241|CTP biosynthetic process;GO:0006183|GTP biosynthetic process;GO:0006228|UTP biosynthetic process;	GO:0005737|cytoplasm;GO:0005856|cytoskeleton;	GO:0004550|nucleoside diphosphate kinase activity;	.	.
ENSGALG00000012544	44	35	42	60.2702	67	129	51	0.777887	-3.62368	0.0429787	0.999915	down	ENSGALG00000012544	protein_coding	chr7:36394039-36397558:+	gi|971406797|ref|XP_422169.5|	1512	0	PREDICTED: polypeptide N-acetylgalactosaminyltransferase 5 [Gallus gallus]	gi|971406796|ref|XM_422169.5|	897	0	PREDICTED: Gallus gallus UDP-N-acetyl-alpha-D-galactosamine:polypeptide N-acetylgalactosaminyltransferase 5 (GalNAc-T5) (GALNT5), mRNA	Q7Z7M9	407	7e-133	Polypeptide N-acetylgalactosaminyltransferase 5	.	.	.	.	pfam02709	Glyco_transf_7C	N-terminal domain of galactosyltransferase. This is the N-terminal domain of a family of galactosyltransferases from a wide range of Metazoa with three related galactosyltransferases activities, all three of which are possessed by one sequence in some cases. EC:2.4.1.90, N-acetyllactosamine synthase; EC:2.4.1.38, Beta-N-acetylglucosaminyl-glycopeptide beta-1,4- galactosyltransferase; and EC:2.4.1…	GO:0006024|glycosaminoglycan biosynthetic process;GO:0016266|O-glycan processing;	GO:0000139|Golgi membrane;GO:0016021|integral component of membrane;	GO:0030246|carbohydrate binding;GO:0046872|metal ion binding;GO:0004653|polypeptide N-acetylgalactosaminyltransferase activity;	K00710	GALNT; polypeptide N-acetylgalactosaminyltransferase [EC:2.4.1.41]
ENSGALG00000007606	2574	3113	2295	2491.34	2502	2201	2237	1.21386	2.79598	0.0430318	0.999915	up	PGAM1	protein_coding	chr6:22343554-22345932:-	gi|71895985|ref|NP_001026727.1|	1366	0	phosphoglycerate mutase 1 [Gallus gallus]	gi|71895984|ref|NM_001031556.1|	1664	0	Gallus gallus phosphoglycerate mutase 1 (brain) (PGAM1), mRNA	Q5ZLN1	409	6e-140	Phosphoglycerate mutase 1	gpmA	306	2e-99	COG0588	pfam00300	His_Phos_1	Histidine phosphatase superfamily (branch 1). The histidine phosphatase superfamily is so named because catalysis centres on a conserved His residue that is transiently phosphorylated during the catalytic cycle. Other conserved residues contribute to a 'phosphate pocket' and interact with the phospho group of substrate before, during and after its transfer to the His residue. Structure and sequen…	GO:0006094|gluconeogenesis;GO:0006096|glycolytic process;GO:0043456|regulation of pentose-phosphate shunt;	GO:0005829|cytosol;	GO:0046538|2,3-bisphosphoglycerate-dependent phosphoglycerate mutase activity;GO:0004083|bisphosphoglycerate 2-phosphatase activity;GO:0004082|bisphosphoglycerate mutase activity;GO:0004619|phosphoglycerate mutase activity;	K01834	PGAM, gpmA; 2,3-bisphosphoglycerate-dependent phosphoglycerate mutase [EC:5.4.2.11]
ENSGALG00000001773	634	665	310	465.053	453	362	360	1.28247	3.58922	0.0430542	0.999915	up	RFX2	protein_coding	chr28:1576435-1603526:-	gi|513226873|ref|XP_004948803.1|	3522	0	PREDICTED: DNA-binding protein RFX2 isoform X1 [Gallus gallus]	gi|971435963|ref|XM_015299842.1|	2186	0	PREDICTED: Gallus gallus regulatory factor X, 2 (influences HLA class II expression) (RFX2), transcript variant X4, mRNA	A6QLW9	890	0	DNA-binding protein RFX2	.	.	.	.	pfam04589	RFX1_trans_act	RFX1 transcription activation region. The RFX family is a family of winged-helix DNA binding proteins. RFX1 is a regulatory factor essential for expression of MHC class II genes. This region is to found N terminal to the RFX DNA binding region (pfam02257) in some mammalian RFX proteins, and is thought to activate transcription when associated with DNA. Deletion analysis has identified the region …	GO:0001675|acrosome assembly;GO:0042384|cilium assembly;GO:0006357|regulation of transcription from RNA polymerase II promoter;GO:0007286|spermatid development;GO:0006351|transcription, DNA-templated;	GO:0005737|cytoplasm;GO:0005634|nucleus;	GO:0000978|RNA polymerase II core promoter proximal region sequence-specific DNA binding;GO:0003700|transcription factor activity, sequence-specific DNA binding;	K09173	RFX1_2_3; regulatory factor X 1/2/3
ENSGALG00000004311	1532	1829	490	1055.98	968	817	672	1.29061	3.68058	0.0430851	0.999915	up	AGGF1	protein_coding	chrZ:23312501-23332416:-	gi|363744234|ref|XP_414679.3|	3132	0	PREDICTED: angiogenic factor with G patch and FHA domains 1 isoform X1 [Gallus gallus]	gi|971438524|ref|XM_414679.5|	2106	0	PREDICTED: Gallus gallus angiogenic factor with G patch and FHA domains 1 (AGGF1), transcript variant X1, mRNA	Q7TN31	664	0	Angiogenic factor with G patch and FHA domains 1	CAC0504	49.7	3e-06	COG1716	pfam00498	FHA	FHA domain. The FHA (Forkhead-associated) domain is a phosphopeptide binding motif.	GO:0001525|angiogenesis;GO:0007155|cell adhesion;GO:0006397|mRNA processing;GO:0045766|positive regulation of angiogenesis;GO:0001938|positive regulation of endothelial cell proliferation;GO:0043484|regulation of RNA splicing;GO:0001570|vasculogenesis;	GO:0005737|cytoplasm;GO:0005576|extracellular region;GO:0016607|nuclear speck;GO:0048471|perinuclear region of cytoplasm;GO:0071011|precatalytic spliceosome;	GO:0003723|RNA binding;	.	.
ENSGALG00000032471	59	4	23	58.6631	156	40	84	0.816991	-2.91608	0.0431105	0.999915	down	ENSGALG00000032471	protein_coding	chr21:1455334-1457055:-	gi|971429182|ref|XP_015152567.1|	2703	0	PREDICTED: 1-phosphatidylinositol 4,5-bisphosphate phosphodiesterase eta-2 isoform X4 [Gallus gallus]	gi|971429185|ref|XM_004947382.2|	1205	0	PREDICTED: Gallus gallus phospholipase C, eta 2 (PLCH2), transcript variant X9, mRNA	A2AP18	169	1e-42	1-phosphatidylinositol 4,5-bisphosphate phosphodiesterase eta-2	.	.	.	.	.	.	.	GO:0035556|intracellular signal transduction;GO:0016042|lipid catabolic process;GO:0046488|phosphatidylinositol metabolic process;	GO:0005737|cytoplasm;GO:0005886|plasma membrane;	GO:0005509|calcium ion binding;GO:0004435|phosphatidylinositol phospholipase C activity;GO:0004629|phospholipase C activity;GO:0004871|signal transducer activity;	K19006	PLCH; phosphatidylinositol phospholipase C, eta [EC:3.1.4.11]
ENSGALG00000006876	5347	5749	3066	4207.27	4209	3099	3728	1.26591	3.40173	0.0432379	0.999915	up	CTSA	protein_coding	chr20:10729767-10733859:+	gi|971427497|ref|XP_015151902.1|	2512	0	PREDICTED: lysosomal protective protein isoform X2 [Gallus gallus]	gi|971427496|ref|XM_015296416.1|	2035	0	PREDICTED: Gallus gallus cathepsin A (CTSA), transcript variant X2, mRNA	P10619	620	0	Lysosomal protective protein	YBR139w	179	1e-47	COG2939	pfam00450	Peptidase_S10	Serine carboxypeptidase.	GO:0006687|glycosphingolipid metabolic process;GO:0006886|intracellular protein transport;GO:0006508|proteolysis;GO:0051603|proteolysis involved in cellular protein catabolic process;GO:0031647|regulation of protein stability;	GO:0005783|endoplasmic reticulum;GO:0070062|extracellular exosome;GO:0043231|intracellular membrane-bounded organelle;GO:0043202|lysosomal lumen;GO:0005764|lysosome;GO:0016020|membrane;GO:0005654|nucleoplasm;	GO:0004180|carboxypeptidase activity;GO:0008047|enzyme activator activity;GO:0004308|exo-alpha-sialidase activity;GO:0004185|serine-type carboxypeptidase activity;	K13289	CTSA; cathepsin A (carboxypeptidase C) [EC:3.4.16.5]
ENSGALG00000029017	33	32	36	25.5976	13	10	27	1.26404	3.38044	0.0433642	0.999915	up	ZNRF1	protein_coding	chr11:2009940-2021478:+	gi|971414228|ref|XP_015134718.1|	909	3e-121	PREDICTED: E3 ubiquitin-protein ligase ZNRF1 [Gallus gallus]	gi|971414227|ref|XM_015279232.1|	678	0	PREDICTED: Gallus gallus zinc and ring finger 1, E3 ubiquitin protein ligase (ZNRF1), mRNA	F1MM41	300	5e-101	E3 ubiquitin-protein ligase ZNRF1	.	.	.	.	pfam13639	zf-RING_2	Ring finger domain.	GO:0043161|proteasome-mediated ubiquitin-dependent protein catabolic process;GO:0070936|protein K48-linked ubiquitination;	GO:0030054|cell junction;GO:0005829|cytosol;GO:0005768|endosome;GO:0005764|lysosome;GO:0030672|synaptic vesicle membrane;	GO:0016874|ligase activity;GO:0061630|ubiquitin protein ligase activity;GO:0004842|ubiquitin-protein transferase activity;GO:0008270|zinc ion binding;	K10694	ZNRF1_2; E3 ubiquitin-protein ligase ZNRF1/2 [EC:2.3.2.27]
ENSGALG00000015721	1607	1374	2756	2477.37	2899	3540	2840	0.782675	-3.53515	0.043426	0.999915	down	SVEP1	protein_coding	chrZ:66544053-66667293:-	gi|971440354|ref|XP_015136185.1|	19113	0	PREDICTED: sushi, von Willebrand factor type A, EGF and pentraxin domain-containing protein 1 [Gallus gallus]	gi|971440353|ref|XM_015280699.1|	11219	0	PREDICTED: Gallus gallus sushi, von Willebrand factor type A, EGF and pentraxin domain containing 1 (SVEP1), mRNA	Q4LDE5	504	1e-141	Sushi, von Willebrand factor type A, EGF and pentraxin domain-containing protein 1	.	.	.	.	pfam00092	VWA	von Willebrand factor type A domain.	GO:0007155|cell adhesion;	GO:0005737|cytoplasm;GO:0005576|extracellular region;GO:0016020|membrane;	GO:0005509|calcium ion binding;GO:0003682|chromatin binding;	K17495	CSMD; CUB and sushi domain-containing protein
ENSGALG00000033877	622	504	463	483.979	380	432	496	1.24095	3.11448	0.0434819	0.999915	up	ENSGALG00000033877	protein_coding	chrKQ759644.1:21-7769:+	gi|525027995|ref|XP_005061418.1|	1584	0	PREDICTED: KAT8 regulatory NSL complex subunit 2 [Ficedula albicollis]	gi|971450162|ref|XM_015274286.1|	1233	0	PREDICTED: Gallus gallus KAT8 regulatory NSL complex subunit 2 (KANSL2), mRNA	Q5R802	569	0	KAT8 regulatory NSL complex subunit 2	.	.	.	.	pfam13891	zf-C3Hc3H	Potential DNA-binding domain. This domain is likely to be the DNA-binding domain of chromatin re-modelling proteins and helicases.	GO:0043984|histone H4-K16 acetylation;GO:0043981|histone H4-K5 acetylation;GO:0043982|histone H4-K8 acetylation;	GO:0000123|histone acetyltransferase complex;	.	K18401	KANSL2; KAT8 regulatory NSL complex subunit 2
ENSGALG00000037951	2410	2047	2050	2702.52	2936	2501	4428	0.792959	-3.34682	0.0438466	0.999915	down	ENSGALG00000037951	protein_coding	chr1:78465927-78476335:-	gi|971373994|ref|XP_015149845.1|	1937	0	PREDICTED: 3 beta-hydroxysteroid dehydrogenase 1 isoform X1 [Gallus gallus]	gi|45384115|ref|NM_205118.1|	2661	0	Gallus gallus hydroxy-delta-5-steroid dehydrogenase, 3 beta- and steroid delta-isomerase 2 (HSD3B2), mRNA	Q5IFP1	406	1e-131	3 beta-hydroxysteroid dehydrogenase/Delta 5-->4-isomerase	Rv1106c	101	5e-22	COG0451	pfam01073	3Beta_HSD	3-beta hydroxysteroid dehydrogenase/isomerase family. The enzyme 3 beta-hydroxysteroid dehydrogenase/5-ene-4-ene isomerase (3 beta-HSD) catalyses the oxidation and isomerization of 5-ene-3 beta-hydroxypregnene and 5-ene-hydroxyandrostene steroid precursors into the corresponding 4-ene-ketosteroids necessary for the formation of all classes of steroid hormones.	GO:0006694|steroid biosynthetic process;	GO:0005789|endoplasmic reticulum membrane;GO:0016021|integral component of membrane;GO:0031966|mitochondrial membrane;	GO:0003854|3-beta-hydroxy-delta5-steroid dehydrogenase activity;GO:0004769|steroid delta-isomerase activity;	K00070	HSD3B; 3beta-hydroxy-delta5-steroid dehydrogenase / steroid delta-isomerase [EC:1.1.1.145 5.3.3.1]
ENSGALG00000039742	61	28	32	60.6634	59	122	69	0.780324	-3.57855	0.043947	0.999915	down	CYP21A1	protein_coding	chr16:52234-56078:-	gi|150247081|ref|NP_001092828.1|	2042	0	steroid 21-hydroxylase precursor [Gallus gallus]	gi|150247080|ref|NM_001099358.1|	1426	0	Gallus gallus cytochrome P450, family 21, subfamily A, polypeptide 2 (CYP21A2), mRNA	P08686	284	5e-88	Steroid 21-hydroxylase	alr4766	80.5	2e-15	COG2124	pfam00067	p450	Cytochrome P450. Cytochrome P450s are haem-thiolate proteins involved in the oxidative degradation of various compounds. They are particularly well known for their role in the degradation of environmental toxins and mutagens. They can be divided into 4 classes, according to the method by which electrons from NAD(P)H are delivered to the catalytic site. Sequence conservation is relatively low with…	GO:0006704|glucocorticoid biosynthetic process;GO:0006705|mineralocorticoid biosynthetic process;GO:0006694|steroid biosynthetic process;GO:0008202|steroid metabolic process;GO:0016125|sterol metabolic process;	GO:0005789|endoplasmic reticulum membrane;GO:0031090|organelle membrane;	GO:0020037|heme binding;GO:0005506|iron ion binding;GO:0004509|steroid 21-monooxygenase activity;GO:0005496|steroid binding;GO:0008395|steroid hydroxylase activity;	K00513	CYP21A; steroid 21-monooxygenase [EC:1.14.99.10]
ENSGALG00000017216	388	174	234	359.072	616	503	287	0.775811	-3.66223	0.0440055	0.999915	down	ENSGALG00000017216	protein_coding	chr1:185817895-185825701:+	gi|326914498|ref|XP_003203562.1|	2519	0	PREDICTED: high affinity choline transporter 1-like [Meleagris gallopavo]	gi|733875550|ref|XM_003203514.2|	1455	0	PREDICTED: Meleagris gallopavo high affinity choline transporter 1-like (LOC100548429), mRNA	Q9GZV3	494	2e-167	High affinity choline transporter 1	RSc0463	93.2	3e-19	COG0591	pfam00474	SSF	Sodium:solute symporter family. Membership of this family is supported by a significant blast score.	GO:0008292|acetylcholine biosynthetic process;GO:0007274|neuromuscular synaptic transmission;GO:0007269|neurotransmitter secretion;GO:0007271|synaptic transmission, cholinergic;GO:0055085|transmembrane transport;	GO:0030424|axon;GO:0030425|dendrite;GO:0016021|integral component of membrane;GO:0005887|integral component of plasma membrane;GO:0043204|perikaryon;GO:0005886|plasma membrane;GO:0098793|presynapse;GO:0045202|synapse;	GO:0033265|choline binding;GO:0015220|choline transmembrane transporter activity;GO:0005307|choline:sodium symporter activity;	K14387	SLC5A7, CHT1; solute carrier family 5 (high affinity choline transporter), member 7
ENSGALG00000010889	355	430	211	290.428	251	238	250	1.2782	3.54111	0.0440917	0.999915	up	HOOK1	protein_coding	chr8:26728370-26751231:+	gi|57529629|ref|NP_001006542.1|	3691	0	protein Hook homolog 1 [Gallus gallus]	gi|57529628|ref|NM_001006542.1|	2910	0	Gallus gallus hook microtubule-tethering protein 1 (HOOK1), mRNA	Q5ZJ27	1425	0	Protein Hook homolog 1	.	.	.	.	pfam05622	HOOK	HOOK protein. This family consists of several HOOK1, 2 and 3 proteins from different eukaryotic organisms. The different members of the human gene family are HOOK1, HOOK2 and HOOK3. Different domains have been identified in the three human HOOK proteins, and it was demonstrated that the highly conserved NH2-domain mediates attachment to microtubules, whereas the central coiled-coil motif mediates…	GO:0045022|early endosome to late endosome transport;GO:0007032|endosome organization;GO:0008333|endosome to lysosome transport;GO:0007040|lysosome organization;GO:0015031|protein transport;	GO:0005829|cytosol;GO:0070695|FHF complex;GO:0005874|microtubule;	.	K16612	HOOK1; protein HOOK1
ENSGALG00000039713	1494	1370	1164	1267.74	1312	1164	1107	1.19613	2.58371	0.0440935	0.999915	up	AGO4	protein_coding	chr23:4226397-4237898:-	gi|530617412|ref|XP_005298439.1|	4575	0	PREDICTED: protein argonaute-4 isoform X2 [Chrysemys picta bellii]	gi|86129467|ref|NM_001039276.1|	3579	0	Gallus gallus eukaryotic translation initiation factor 2C, 4 (AGO4), mRNA	Q9HCK5	1696	0	Protein argonaute-4	.	.	.	.	pfam02171	Piwi	Piwi domain. This domain is found in the protein Piwi and its relatives. The function of this domain is the dsRNA guided hydrolysis of ssRNA. Determination of the crystal structure of Argonaute reveals that PIWI is an RNase H domain, and identifies Argonaute as Slicer, the enzyme that cleaves mRNA in the RNAi RISC complex. In addition, Mg+2 dependence and production of 3'-OH and 5' phosphate prod…	GO:0008584|male gonad development;GO:0007140|male meiosis;GO:0035280|miRNA loading onto RISC involved in gene silencing by miRNA;GO:0035278|negative regulation of translation involved in gene silencing by miRNA;GO:0010586|miRNA metabolic process;GO:0006402|mRNA catabolic process;GO:0043066|negative regulation of apoptotic process;GO:0048015|phosphatidylinositol-mediated signaling;GO:0035194|postt…	GO:0005737|cytoplasm;GO:0000932|cytoplasmic mRNA processing body;GO:0005829|cytosol;GO:0016020|membrane;GO:0035068|micro-ribonucleoprotein complex;GO:0005634|nucleus;GO:0016442|RISC complex;GO:0070578|RISC-loading complex;	GO:0003725|double-stranded RNA binding;GO:0035198|miRNA binding;GO:0003727|single-stranded RNA binding;	K11593	ELF2C, AGO; eukaryotic translation initiation factor 2C
ENSGALG00000033711	7	3	3	13.75	5	58	9	0.85011	-2.34279	0.0442081	0.999915	down	LAMA1	protein_coding	chrAADN04001255.1:2205-11154:+	gi|315221168|ref|NP_001186735.1|	1479	0	laminin subunit alpha-1 precursor [Gallus gallus]	gi|315221167|ref|NM_001199806.1|	1289	0	Gallus gallus laminin, alpha 1 (LAMA1), mRNA	P25391	62	9e-09	Laminin subunit alpha-1	.	.	.	.	pfam02210	Laminin_G_2	Laminin G domain. This family includes the Thrombospondin N-terminal-like domain, a Laminin G subfamily.	GO:0007155|cell adhesion;GO:0007166|cell surface receptor signaling pathway;GO:0030198|extracellular matrix organization;GO:0030155|regulation of cell adhesion;GO:0030334|regulation of cell migration;GO:0045995|regulation of embryonic development;	GO:0005604|basement membrane;GO:0031012|extracellular matrix;GO:0005576|extracellular region;GO:0005615|extracellular space;GO:0005606|laminin-1 complex;GO:0005608|laminin-3 complex;GO:0005578|proteinaceous extracellular matrix;	GO:0005201|extracellular matrix structural constituent;	K05637	LAMA1_2; laminin, alpha 1/2
ENSGALG00000035498	228	284	318	345.156	372	476	410	0.795161	-3.30681	0.0443378	0.999915	down	INPP5D	protein_coding	chr9:1130716-1154017:+	gi|971409928|ref|XP_015132444.1|	5680	0	PREDICTED: phosphatidylinositol 3,4,5-trisphosphate 5-phosphatase 1 [Gallus gallus]	gi|971409927|ref|XM_015276958.1|	3441	0	PREDICTED: Gallus gallus inositol polyphosphate-5-phosphatase, 145kDa (INPP5D), mRNA	Q9ES52	1368	0	Phosphatidylinositol 3,4,5-trisphosphate 5-phosphatase 1	YIL002c_2	133	6e-32	COG5411	pfam03372	Exo_endo_phos	Endonuclease/Exonuclease/phosphatase family. This large family of proteins includes magnesium dependent endonucleases and a large number of phosphatases involved in intracellular signalling. This family includes: AP endonuclease proteins EC:4.2.99.18, DNase I proteins EC:3.1.21.1, Synaptojanin an inositol-1,4,5-trisphosphate phosphatase EC:3.1.3.56, Sphingomyelinase EC:3.1.4.12 and Nocturnin.	GO:0006915|apoptotic process;GO:0008340|determination of adult lifespan;GO:0016064|immunoglobulin mediated immune response;GO:0035556|intracellular signal transduction;GO:0050869|negative regulation of B cell activation;GO:0030889|negative regulation of B cell proliferation;GO:0045779|negative regulation of bone resorption;GO:0008285|negative regulation of cell proliferation;GO:0030853|negative r…	GO:0005737|cytoplasm;GO:0005856|cytoskeleton;GO:0045121|membrane raft;GO:0005886|plasma membrane;	GO:0004445|inositol-polyphosphate 5-phosphatase activity;GO:0034594|phosphatidylinositol trisphosphate phosphatase activity;GO:0051425|PTB domain binding;GO:0017124|SH3 domain binding;	K03084	SHIP1, INPP5D; phosphatidylinositol-3,4,5-trisphosphate 5-phosphatase 1 [EC:3.1.3.86]
ENSGALG00000043930	55	57	63	76.4525	110	92	88	0.78089	-3.56809	0.0450965	0.999915	down	TIGD3	protein_coding	chr2:538252-539565:-	gi|971379528|ref|XP_015136666.1|	2266	0	PREDICTED: tigger transposable element-derived protein 3-like [Gallus gallus]	gi|971379527|ref|XM_015281180.1|	1314	0	PREDICTED: Gallus gallus tigger transposable element-derived protein 3-like (LOC107052490), mRNA	Q7TM95	213	2e-61	Tigger transposable element-derived protein 3	.	.	.	.	pfam03184	DDE_1	DDE superfamily endonuclease. This family of proteins are related to pfam00665 and are probably endonucleases of the DDE superfamily. Transposase proteins are necessary for efficient DNA transposition. This domain is a member of the DDE superfamily, which contain three carboxylate residues that are believed to be responsible for coordinating metal ions needed for catalysis. The catalytic activity…	.	GO:0005634|nucleus;	GO:0003677|DNA binding;	.	.
ENSGALG00000012421	170	204	196	232.834	262	295	282	0.803329	-3.15938	0.0455356	0.999915	down	ARHGAP15	protein_coding	chr7:32874820-33193628:+	gi|56605964|ref|NP_001008476.1|	2547	0	rho GTPase-activating protein 15 [Gallus gallus]	gi|56605963|ref|NM_001008476.1|	2552	0	Gallus gallus Rho GTPase activating protein 15 (ARHGAP15), mRNA	Q5ZMM3	651	0	Rho GTPase-activating protein 15	.	.	.	.	pfam00620	RhoGAP	RhoGAP domain. GTPase activator proteins towards Rho/Rac/Cdc42-like small GTPases.	GO:0008360|regulation of cell shape;GO:0007165|signal transduction;	GO:0005737|cytoplasm;GO:0016020|membrane;	GO:0005096|GTPase activator activity;	.	.
ENSGALG00000030406	1187	1136	814	965.015	934	929	788	1.22801	2.96327	0.0455611	0.999915	up	CDS2	protein_coding	chr22:322628-341454:-	gi|50759504|ref|XP_417669.1|	2387	0	PREDICTED: phosphatidate cytidylyltransferase 2 isoform X2 [Gallus gallus]	gi|971429861|ref|XM_417669.5|	1505	0	PREDICTED: Gallus gallus CDP-diacylglycerol synthase (phosphatidate cytidylyltransferase) 2 (CDS2), transcript variant X2, mRNA	Q99L43	841	0	Phosphatidate cytidylyltransferase 2	SPBC13A2.03	311	4e-99	COG0575	pfam01148	CTP_transf_1	Cytidylyltransferase family. The members of this family are integral membrane protein cytidylyltransferases. The family includes phosphatidate cytidylyltransferase EC:2.7.7.41 as well as Sec59 from yeast. Sec59 is a dolichol kinase EC:2.7.1.108.	GO:0016024|CDP-diacylglycerol biosynthetic process;GO:0070085|glycosylation;GO:0006655|phosphatidylglycerol biosynthetic process;GO:0007602|phototransduction;	GO:0005783|endoplasmic reticulum;GO:0005789|endoplasmic reticulum membrane;GO:0016021|integral component of membrane;GO:0016020|membrane;GO:0005743|mitochondrial inner membrane;	GO:0004605|phosphatidate cytidylyltransferase activity;	K00981	E2.7.7.41, CDS1, CDS2, cdsA; phosphatidate cytidylyltransferase [EC:2.7.7.41]
ENSGALG00000039681	116	129	124	153.601	222	178	164	0.794213	-3.32402	0.0456609	0.999915	down	ENSGALG00000039681	protein_coding	chrKQ759568.1:4194-11647:+	gi|971447742|ref|XP_015128803.1|	1226	1e-153	PREDICTED: LOW QUALITY PROTEIN: hypoxia-inducible factor 3-alpha [Gallus gallus]	gi|971447741|ref|XM_015273317.1|	815	0	PREDICTED: Gallus gallus hypoxia inducible factor 3, alpha subunit (HIF3A), mRNA	Q9JHS2	349	7e-106	Hypoxia-inducible factor 3-alpha	.	.	.	.	pfam14598	PAS_11	PAS domain. This family includes the PAS-B domain of NCOA1 (Nuclear receptor coactivator 1), which binds to an LXXLL motif in the C-terminal region of STAT6 (Signal transducer and activator of transcription 6).	GO:0001525|angiogenesis;GO:0006915|apoptotic process;GO:0045944|positive regulation of transcription from RNA polymerase II promoter;GO:0006351|transcription, DNA-templated;	GO:0005737|cytoplasm;GO:0005739|mitochondrion;GO:0016607|nuclear speck;GO:0005634|nucleus;	GO:0000981|RNA polymerase II transcription factor activity, sequence-specific DNA binding;GO:0003713|transcription coactivator activity;GO:0003714|transcription corepressor activity;GO:0003700|transcription factor activity, sequence-specific DNA binding;	K09096	HIF3A; hypoxia-inducible factor 3 alpha
ENSGALG00000004893	1053	948	1147	1228.7	1574	1427	1292	0.833602	-2.62569	0.0456804	0.999915	down	TMEM119	protein_coding	chr15:6581615-6582322:-	gi|50756490|ref|XP_415183.1|	936	5e-125	PREDICTED: transmembrane protein 119 [Gallus gallus]	gi|971421413|ref|XM_415183.5|	708	0	PREDICTED: Gallus gallus transmembrane protein 119 (TMEM119), mRNA	Q4V9L6	157	1e-44	Transmembrane protein 119	.	.	.	.	pfam14257	DUF4349	Domain of unknown function (DUF4349). This family of proteins is found in bacteria and archaea. Proteins in this family are typically between 282 and 353 amino acids in length. There is a single completely conserved residue D that may be functionally important.	GO:0031214|biomineral tissue development;GO:0001649|osteoblast differentiation;GO:1903012|positive regulation of bone development;GO:0030501|positive regulation of bone mineralization;GO:0045669|positive regulation of osteoblast differentiation;GO:0033690|positive regulation of osteoblast proliferation;GO:0048515|spermatid differentiation;GO:0007283|spermatogenesis;	GO:0005789|endoplasmic reticulum membrane;GO:0016021|integral component of membrane;GO:0005886|plasma membrane;	.	.	.
ENSGALG00000013956	8	9	6	14.1626	23	15	26	0.805947	-3.11244	0.0459438	0.999915	down	MYB	protein_coding	chr3:55871891-55897055:-	gi|733878624|ref|XP_010705624.1|	3683	0	PREDICTED: LOW QUALITY PROTEIN: transcriptional activator Myb [Meleagris gallopavo]	gi|1003761956|ref|XM_015858438.1|	2238	0	PREDICTED: Coturnix japonica MYB proto-oncogene, transcription factor (MYB), transcript variant X1, mRNA	P01103	772	0	Transcriptional activator Myb	ECU11g1690	153	2e-41	COG5147	pfam09316	Cmyb_C	C-myb, C-terminal. Members of this family are predominantly found in the proto-oncogene c-myb and the viral transforming protein myb. Truncation of the domain results in 'activation' of c-myb and subsequent tumorigenesis.	GO:0010468|regulation of gene expression;GO:0006355|regulation of transcription, DNA-templated;GO:0006351|transcription, DNA-templated;	GO:0005634|nucleus;	GO:0003677|DNA binding;	K09420	MYB; myb proto-oncogene protein
ENSGALG00000035505	279	461	110	228.612	143	181	183	1.28161	3.57953	0.0459625	0.999915	up	AOAH	protein_coding	chr2:46830837-46896210:+	gi|513169676|ref|XP_004939588.1|	2701	0	PREDICTED: acyloxyacyl hydrolase isoform X2 [Gallus gallus]	gi|971380576|ref|XM_004939533.2|	1620	0	PREDICTED: Gallus gallus acyloxyacyl hydrolase (neutrophil) (AOAH), transcript variant X3, mRNA	O18823	662	0	Acyloxyacyl hydrolase	.	.	.	.	pfam00657	Lipase_GDSL	GDSL-like Lipase/Acylhydrolase.	GO:0006954|inflammatory response;GO:0006629|lipid metabolic process;	GO:0005576|extracellular region;	GO:0050528|acyloxyacyl hydrolase activity;GO:0003824|catalytic activity;GO:0004465|lipoprotein lipase activity;	K01065	AOAH; acyloxyacyl hydrolase [EC:3.1.1.77]
ENSGALG00000016522	771	924	220	518.054	470	373	335	1.28365	3.60254	0.0461413	0.999915	up	PPEF1	protein_coding	chr1:120458892-120488125:-	gi|513163537|ref|XP_004934741.1|	3221	0	PREDICTED: serine/threonine-protein phosphatase with EF-hands 1 isoform X1 [Gallus gallus]	gi|971376045|ref|XM_004934684.2|	2425	0	PREDICTED: Gallus gallus protein phosphatase, EF-hand calcium binding domain 1 (PPEF1), transcript variant X1, mRNA	O14829	590	0	Serine/threonine-protein phosphatase with EF-hands 1	SPBC3F6.01c_2	161	9e-43	COG0639	pfam00149	Metallophos	Calcineurin-like phosphoesterase. This family includes a diverse range of phosphoesterases, including protein phosphoserine phosphatases, nucleotidases, sphingomyelin phosphodiesterases and 2'-3' cAMP phosphodiesterases as well as nucleases such as bacterial SbcD or yeast MRE11. The most conserved regions in this superfamily centre around the metal chelating residues.	GO:0050906|detection of stimulus involved in sensory perception;GO:0006470|protein dephosphorylation;GO:0022400|regulation of rhodopsin mediated signaling pathway;	GO:0005829|cytosol;	GO:0005509|calcium ion binding;GO:0005506|iron ion binding;GO:0030145|manganese ion binding;GO:0004722|protein serine/threonine phosphatase activity;	K13807	PPEF, PPP7C; serine/threonine-protein phosphatase with EF-hands [EC:3.1.3.16]
ENSGALG00000015531	641	830	386	543.645	510	430	452	1.27423	3.49623	0.0461464	0.999915	up	PPP2R2C	protein_coding	chr4:80124386-80297792:-	gi|50747248|ref|XP_420804.1|	2471	0	PREDICTED: protein phosphatase 2, regulatory subunit B, gamma isoform X6 [Gallus gallus]	gi|971395677|ref|XM_003641254.3|	2031	0	PREDICTED: Gallus gallus protein phosphatase 2, regulatory subunit B, gamma (PPP2R2C), transcript variant X1, mRNA	Q9Y2T4	870	0	Serine/threonine-protein phosphatase 2A 55 kDa regulatory subunit B gamma isoform	SPAC227.07c	480	4e-162	COG5170	pfam00400	WD40	WD domain, G-beta repeat.	GO:0032502|developmental process;GO:0000278|mitotic cell cycle;GO:0070262|peptidyl-serine dephosphorylation;	GO:0005829|cytosol;GO:0000159|protein phosphatase type 2A complex;	GO:0008601|protein phosphatase type 2A regulator activity;	K04354	PPP2R2; serine/threonine-protein phosphatase 2A regulatory subunit B
ENSGALG00000031786	178	253	84	139.33	139	70	106	1.28287	3.59378	0.0461653	0.999915	up	BLVRA	protein_coding	chr2:51764995-51794492:+	gi|513170012|ref|XP_418872.3|	1579	0	PREDICTED: biliverdin reductase A [Gallus gallus]	gi|971380385|ref|XM_418872.4|	1706	0	PREDICTED: Gallus gallus biliverdin reductase A (BLVRA), transcript variant X1, mRNA	P53004	333	3e-108	Biliverdin reductase A	alr4149	72	6e-13	COG0673	pfam09166	Biliv-reduc_cat	Biliverdin reductase, catalytic. Members of this family adopt a structure consisting of four alpha helices and six beta sheets, in an alpha-beta-alpha-alpha-alpha-beta-beta-beta-beta-beta arrangement. They contain a catalytic active site, capable of reducing the gamma-methene bridge of the open tetrapyrrole, biliverdin IX alpha, to bilirubin with the concomitant oxidation of a NADH or NADPH cofac…	GO:0042167|heme catabolic process;GO:0055114|oxidation-reduction process;	GO:0005829|cytosol;GO:0070062|extracellular exosome;	GO:0004074|biliverdin reductase activity;GO:0008270|zinc ion binding;	K00214	BLVRA, bvdR; biliverdin reductase [EC:1.3.1.24]
ENSGALG00000003923	7155	4500	7844	8636.41	9541	16429	7073	0.77951	-3.59361	0.0462156	0.999915	down	COL6A3	protein_coding	chr7:4808259-4861524:+	gi|971404043|ref|XP_015144633.1|	11094	0	PREDICTED: collagen alpha-3(VI) chain isoform X5 [Gallus gallus]	gi|773669514|ref|NM_205534.2|	10552	0	Gallus gallus collagen, type VI, alpha 3 (COL6A3), mRNA	P15989	1449	0	Collagen alpha-3(VI) chain	.	.	.	.	pfam00092	VWA	von Willebrand factor type A domain.	GO:0007155|cell adhesion;	GO:0005581|collagen trimer;GO:0005578|proteinaceous extracellular matrix;	GO:0004867|serine-type endopeptidase inhibitor activity;	.	.
ENSGALG00000007226	27	26	39	58.7482	65	185	19	0.810854	-3.02486	0.0462675	0.999915	down	OSTN	protein_coding	chr9:13761297-13772476:-	gi|971410681|ref|XP_015146889.1|	451	7e-54	PREDICTED: osteocrin isoform X1 [Gallus gallus]	gi|46428209|emb|CR389564.1|	543	0	Gallus gallus finished cDNA, clone ChEST861c21	P61366	109	7e-29	Osteocrin	.	.	.	.	pfam11037	Musclin	Insulin-resistance promoting peptide in skeletal muscle. Musclin is a muscle derived secretory peptide which induces insulin resistance in vitro. It encodes a 130 amino acid sequence including a NH(2) terminal 30 amino acid signal sequence. Musclin expression level is tightly regulated by nutritional changes.	GO:0030154|cell differentiation;GO:0007166|cell surface receptor signaling pathway;GO:0003416|endochondral bone growth;GO:0007275|multicellular organismal development;GO:0046325|negative regulation of glucose import;GO:0045668|negative regulation of osteoblast differentiation;GO:0001503|ossification;GO:0030828|positive regulation of cGMP biosynthetic process;	GO:0005615|extracellular space;	.	.	.
[truncated: 34 more rows]
