# Supplementary material for: Transcriptome Analysis Reveals miR-302a-3p Affects Granulosa Cell Proliferation by Targeting DRD1 in Chickens
Source: Front Genet. 2022 Mar 30;13:832762. doi: 10.3389/fgene.2022.832762 (PMC9006144; doi:10.3389/fgene.2022.832762)
Supplement: Supplementary file 5 [file Table5.XLSX]

## Sheet: Sheet1
Supplementary Table S5 Detailed information on enriched pathways
#Term	Database	ID	Input number	Background number	P-Value	Corrected P-Value	Input	Hyperlink
Metabolic pathways	KEGG PATHWAY	gga01100	39	1290	5.62414e-12	5.90534e-10	NADK|MSMO1|ASL2|PCK1|ST6GAL2|NSDHL|ST6GAL1|DHTKD1|SMPD1|PGAM1|PLA2G4A|CYP27A1|GCNT2|ACAT2|MGAT5B|BCO1|NDUFA12|GLO1|PLCB2|ISYNA1|CRYL1|CYP21A1|PIGK|MAN2A2|PIGS|PHGDH|GGT5|BLVRA|GALNT7|HPSE|NME6|INPP5D|GALNT10|PIP5K1B|CDS2|INPP5K|ELOVL6|CYP26A1|ATP6V1C2	http://www.genome.jp/kegg-bin/show_pathway?gga01100/gga:419403%09red/gga:422423%09red/gga:421587%09red/gga:396458%09red/gga:424556%09red/gga:417571%09red/gga:422561%09red/gga:396169%09red/gga:421428%09red/gga:408183%09red/gga:424381%09red/gga:420776%09red/gga:427243%09red/gga:426076%09red/gga:771549%09red/gga:395346%09red/gga:428479%09red/gga:396394%09red/gga:419077%09red/gga:416943%09red/gga:418…
Focal adhesion	KEGG PATHWAY	gga04510	10	189	7.27331e-06	0.000381849	PGF|LAMA1|LAMA2|PDGFC|VAV3|PARVG|CAPN2|COL6A2|EGF|THBS4	http://www.genome.jp/kegg-bin/show_pathway?gga04510/gga:395469%09red/gga:396306%09red/gga:418236%09red/gga:421709%09red/gga:374016%09red/gga:396292%09red/gga:373939%09red/gga:408035%09red/gga:395963%09red/gga:771832%09red
Melanogenesis	KEGG PATHWAY	gga04916	6	91	0.00016702	0.00584571	PLCB2|FZD4|GNAO1|WNT6|EDN1|WNT16	http://www.genome.jp/kegg-bin/show_pathway?gga04916/gga:420854%09red/gga:423014%09red/gga:415698%09red/gga:395235%09red/gga:373887%09red/gga:427856%09red
Inositol phosphate metabolism	KEGG PATHWAY	gga00562	5	71	0.000444892	0.0116784	PIP5K1B|PLCB2|INPP5K|INPP5D|ISYNA1	http://www.genome.jp/kegg-bin/show_pathway?gga00562/gga:424745%09red/gga:427243%09red/gga:771549%09red/gga:423014%09red/gga:107055367%09red
N-Glycan biosynthesis	KEGG PATHWAY	gga00510	4	49	0.0010101	0.021212	MGAT5B|ST6GAL2|MAN2A2|ST6GAL1	http://www.genome.jp/kegg-bin/show_pathway?gga00510/gga:415585%09red/gga:396169%09red/gga:427801%09red/gga:403122%09red
Phosphatidylinositol signaling system	KEGG PATHWAY	gga04070	5	91	0.00128663	0.022516	PIP5K1B|PLCB2|INPP5K|INPP5D|CDS2	http://www.genome.jp/kegg-bin/show_pathway?gga04070/gga:424745%09red/gga:427243%09red/gga:771549%09red/gga:423014%09red/gga:419517%09red
Pyruvate metabolism	KEGG PATHWAY	gga00620	3	32	0.00309915	0.0464872	GLO1|ACAT2|PCK1	http://www.genome.jp/kegg-bin/show_pathway?gga00620/gga:396458%09red/gga:421428%09red/gga:421587%09red
Retinol metabolism	KEGG PATHWAY	gga00830	3	39	0.00520817	0.0619623	PNPLA4|BCO1|CYP26A1	http://www.genome.jp/kegg-bin/show_pathway?gga00830/gga:418653%09red/gga:408183%09red/gga:395346%09red
ECM-receptor interaction	KEGG PATHWAY	gga04512	4	83	0.00616174	0.0619623	LAMA1|LAMA2|COL6A2|THBS4	http://www.genome.jp/kegg-bin/show_pathway?gga04512/gga:421709%09red/gga:396292%09red/gga:396306%09red/gga:374016%09red
MAPK signaling pathway	KEGG PATHWAY	gga04010	7	261	0.00754634	0.0619623	PGF|TGFA|PDGFC|CSF1R|MAPK12|PLA2G4A|EGF	http://www.genome.jp/kegg-bin/show_pathway?gga04010/gga:395469%09red/gga:769763%09red/gga:396406%09red/gga:414743%09red/gga:396394%09red/gga:408035%09red/gga:771832%09red
mTOR signaling pathway	KEGG PATHWAY	gga04150	5	140	0.00755858	0.0619623	ATP6V1C2|SLC7A5|FZD4|WNT6|WNT16	http://www.genome.jp/kegg-bin/show_pathway?gga04150/gga:415832%09red/gga:421939%09red/gga:373887%09red/gga:395235%09red/gga:427856%09red
AGE-RAGE signaling pathway in diabetic complications	KEGG PATHWAY	gga04933	4	90	0.00806988	0.0619623	EDN1|PLCB2|PRKCZ|MAPK12	http://www.genome.jp/kegg-bin/show_pathway?gga04933/gga:419399%09red/gga:420854%09red/gga:423014%09red/gga:769763%09red
Neuroactive ligand-receptor interaction	KEGG PATHWAY	gga04080	8	333	0.00821601	0.0619623	OPRM1|CCKAR|LEPR|GRIN2C|NPY2R|EDN1|MC5R|P2RX7	http://www.genome.jp/kegg-bin/show_pathway?gga04080/gga:422801%09red/gga:420854%09red/gga:421047%09red/gga:422405%09red/gga:374223%09red/gga:431090%09red/gga:771952%09red/gga:421644%09red
Cytokine-cytokine receptor interaction	KEGG PATHWAY	gga04060	6	202	0.00826165	0.0619623	CCL4|CSF1R|IL18R1|LEPR|TNFRSF11B|CXCL14	http://www.genome.jp/kegg-bin/show_pathway?gga04060/gga:395468%09red/gga:418717%09red/gga:396406%09red/gga:374223%09red/gga:395451%09red/gga:378803%09red
Steroid biosynthesis	KEGG PATHWAY	gga00100	2	17	0.0108428	0.0758999	MSMO1|NSDHL	http://www.genome.jp/kegg-bin/show_pathway?gga00100/gga:422302%09red/gga:422423%09red
Biosynthesis of amino acids	KEGG PATHWAY	gga01230	3	60	0.0158566	0.0992903	ASL2|PHGDH|PGAM1	http://www.genome.jp/kegg-bin/show_pathway?gga01230/gga:428969%09red/gga:424381%09red/gga:417545%09red
Other types of O-glycan biosynthesis	KEGG PATHWAY	gga00514	2	22	0.0170289	0.0992903	ST6GAL2|ST6GAL1	http://www.genome.jp/kegg-bin/show_pathway?gga00514/gga:396169%09red/gga:403122%09red
Glycosylphosphatidylinositol (GPI)-anchor biosynthesis	KEGG PATHWAY	gga00563	2	22	0.0170289	0.0992903	PIGS|PIGK	http://www.genome.jp/kegg-bin/show_pathway?gga00563/gga:424556%09red/gga:417571%09red
PPAR signaling pathway	KEGG PATHWAY	gga03320	3	64	0.0186713	0.0992903	CYP27A1|PCK1|FABP3	http://www.genome.jp/kegg-bin/show_pathway?gga03320/gga:396458%09red/gga:419557%09red/gga:431683%09red
Vascular smooth muscle contraction	KEGG PATHWAY	gga04270	4	117	0.0189124	0.0992903	EDN1|PLCB2|PLA2G4A|RAMP2	http://www.genome.jp/kegg-bin/show_pathway?gga04270/gga:420022%09red/gga:420854%09red/gga:423014%09red/gga:396394%09red
FoxO signaling pathway	KEGG PATHWAY	gga04068	4	123	0.022144	0.11072	MAPK12|PCK1|EGF|FBXO32	http://www.genome.jp/kegg-bin/show_pathway?gga04068/gga:396458%09red/gga:408035%09red/gga:769763%09red/gga:420343%09red
Regulation of actin cytoskeleton	KEGG PATHWAY	gga04810	5	190	0.0243228	0.111417	BRK1|PIP5K1B|VAV3|PDGFC|EGF	http://www.genome.jp/kegg-bin/show_pathway?gga04810/gga:408035%09red/gga:395469%09red/gga:107054369%09red/gga:427243%09red/gga:373939%09red
Adrenergic signaling in cardiomyocytes	KEGG PATHWAY	gga04261	4	128	0.0250795	0.111417	PLCB2|MAPK12|PPP2R2C|ATP1B1	http://www.genome.jp/kegg-bin/show_pathway?gga04261/gga:396529%09red/gga:423014%09red/gga:422858%09red/gga:769763%09red
Mucin type O-glycan biosynthesis	KEGG PATHWAY	gga00512	2	28	0.0259763	0.111417	GALNT7|GALNT10	http://www.genome.jp/kegg-bin/show_pathway?gga00512/gga:416260%09red/gga:422561%09red
Necroptosis	KEGG PATHWAY	gga04217	4	131	0.0269481	0.111417	PLA2G4A|HMGB1|SMPD1|CAPN2	http://www.genome.jp/kegg-bin/show_pathway?gga04217/gga:395963%09red/gga:396394%09red/gga:419077%09red/gga:395724%09red
Phagosome	KEGG PATHWAY	gga04145	4	132	0.027589	0.111417	ATP6V1C2|THBS4|MARCO|DMB2	http://www.genome.jp/kegg-bin/show_pathway?gga04145/gga:421939%09red/gga:396306%09red/gga:395488%09red/gga:417051%09red
Wnt signaling pathway	KEGG PATHWAY	gga04310	4	141	0.0337667	0.131315	WNT16|PLCB2|FZD4|WNT6	http://www.genome.jp/kegg-bin/show_pathway?gga04310/gga:373887%09red/gga:395235%09red/gga:423014%09red/gga:427856%09red
Gap junction	KEGG PATHWAY	gga04540	4	84	0.0366296	0.132625	PLCB2|PDGFC|EGF|DRD1	http://www.genome.jp/kegg-bin/show_pathway?gga04540/gga:395469%09red/gga:423014%09red/gga:408035%09red
GnRH signaling pathway	KEGG PATHWAY	gga04912	3	84	0.0366296	0.132625	PLCB2|PLA2G4A|MAPK12	http://www.genome.jp/kegg-bin/show_pathway?gga04912/gga:396394%09red/gga:423014%09red/gga:769763%09red
Glycine, serine and threonine metabolism	KEGG PATHWAY	gga00260	2	37	0.0421437	0.147503	PHGDH|PGAM1	http://www.genome.jp/kegg-bin/show_pathway?gga00260/gga:428969%09red/gga:424381%09red
Tryptophan metabolism	KEGG PATHWAY	gga00380	2	39	0.0461362	0.156268	DHTKD1|ACAT2	http://www.genome.jp/kegg-bin/show_pathway?gga00380/gga:426076%09red/gga:421587%09red
Glycerophospholipid metabolism	KEGG PATHWAY	gga00564	3	94	0.047997	0.15749	CDS2|LPGAT1|PLA2G4A	http://www.genome.jp/kegg-bin/show_pathway?gga00564/gga:396394%09red/gga:419517%09red/gga:421375%09red
Carbon metabolism	KEGG PATHWAY	gga01200	3	102	0.0581881	0.181863	ACAT2|PHGDH|PGAM1	http://www.genome.jp/kegg-bin/show_pathway?gga01200/gga:428969%09red/gga:424381%09red/gga:421587%09red
Sphingolipid metabolism	KEGG PATHWAY	gga00600	2	45	0.0588889	0.181863	ACER3|SMPD1	http://www.genome.jp/kegg-bin/show_pathway?gga00600/gga:419087%09red/gga:419077%09red
Arachidonic acid metabolism	KEGG PATHWAY	gga00590	2	49	0.0679837	0.196691	PLA2G4A|GGT5	http://www.genome.jp/kegg-bin/show_pathway?gga00590/gga:416943%09red/gga:396394%09red
Calcium signaling pathway	KEGG PATHWAY	gga04020	4	180	0.0691244	0.196691	GRIN2C|PLCB2|CCKAR|P2RX7	http://www.genome.jp/kegg-bin/show_pathway?gga04020/gga:422801%09red/gga:771952%09red/gga:431090%09red/gga:423014%09red
Lysosome	KEGG PATHWAY	gga04142	3	110	0.0693103	0.196691	CTSA|SMPD1|LGMN	http://www.genome.jp/kegg-bin/show_pathway?gga04142/gga:428163%09red/gga:423418%09red/gga:419077%09red
Glycolysis / Gluconeogenesis	KEGG PATHWAY	gga00010	2	53	0.077506	0.20867	PCK1|PGAM1	http://www.genome.jp/kegg-bin/show_pathway?gga00010/gga:396458%09red/gga:428969%09red
Fatty acid metabolism	KEGG PATHWAY	gga01212	2	53	0.077506	0.20867	ELOVL6|ACAT2	http://www.genome.jp/kegg-bin/show_pathway?gga01212/gga:421587%09red/gga:428772%09red
Lysine degradation	KEGG PATHWAY	gga00310	2	54	0.0799488	0.209866	DHTKD1|ACAT2	http://www.genome.jp/kegg-bin/show_pathway?gga00310/gga:426076%09red/gga:421587%09red
Cell adhesion molecules (CAMs)	KEGG PATHWAY	gga04514	3	122	0.087633	0.212024	NEGR1|CDH1|DMB2	http://www.genome.jp/kegg-bin/show_pathway?gga04514/gga:395662%09red/gga:415860%09red/gga:417051%09red
Synthesis and degradation of ketone bodies	KEGG PATHWAY	gga00072	1	10	0.0882815	0.212024	ACAT2	http://www.genome.jp/kegg-bin/show_pathway?gga00072/gga:421587%09red
Taurine and hypotaurine metabolism	KEGG PATHWAY	gga00430	1	10	0.0882815	0.212024	GGT5	http://www.genome.jp/kegg-bin/show_pathway?gga00430/gga:416943%09red
VEGF signaling pathway	KEGG PATHWAY	gga04370	2	58	0.0899524	0.212024	PLA2G4A|MAPK12	http://www.genome.jp/kegg-bin/show_pathway?gga04370/gga:396394%09red/gga:769763%09red
NOD-like receptor signaling pathway	KEGG PATHWAY	gga04621	3	124	0.0908674	0.212024	PLCB2|MAPK12|P2RX7	http://www.genome.jp/kegg-bin/show_pathway?gga04621/gga:771952%09red/gga:423014%09red/gga:769763%09red
Adipocytokine signaling pathway	KEGG PATHWAY	gga04920	2	64	0.105594	0.24103	PCK1|LEPR	http://www.genome.jp/kegg-bin/show_pathway?gga04920/gga:374223%09red/gga:396458%09red
Adherens junction	KEGG PATHWAY	gga04520	2	70	0.121902	0.259005	CDH1|PTPN6	http://www.genome.jp/kegg-bin/show_pathway?gga04520/gga:427947%09red/gga:415860%09red
mRNA surveillance pathway	KEGG PATHWAY	gga03015	2	70	0.121902	0.259005	PPP2R2C|RNMT	http://www.genome.jp/kegg-bin/show_pathway?gga03015/gga:421046%09red/gga:422858%09red
Salmonella infection	KEGG PATHWAY	gga05132	2	70	0.121902	0.259005	MAPK12|CCL4	http://www.genome.jp/kegg-bin/show_pathway?gga05132/gga:395468%09red/gga:769763%09red
Cellular senescence	KEGG PATHWAY	gga04218	3	143	0.123919	0.259005	CAPN2|MAPK12|CCNA1	http://www.genome.jp/kegg-bin/show_pathway?gga04218/gga:418901%09red/gga:395963%09red/gga:769763%09red
Primary bile acid biosynthesis	KEGG PATHWAY	gga00120	1	15	0.125803	0.259005	CYP27A1	http://www.genome.jp/kegg-bin/show_pathway?gga00120/gga:431683%09red
Arginine biosynthesis	KEGG PATHWAY	gga00220	1	17	0.140377	0.278771	ASL2	http://www.genome.jp/kegg-bin/show_pathway?gga00220/gga:417545%09red
Progesterone-mediated oocyte maturation	KEGG PATHWAY	gga04914	2	78	0.144504	0.278771	MAPK12|CCNA1	http://www.genome.jp/kegg-bin/show_pathway?gga04914/gga:418901%09red/gga:769763%09red
ErbB signaling pathway	KEGG PATHWAY	gga04012	2	78	0.144504	0.278771	TGFA|EGF	http://www.genome.jp/kegg-bin/show_pathway?gga04012/gga:408035%09red/gga:414743%09red
Glycosaminoglycan degradation	KEGG PATHWAY	gga00531	1	18	0.147573	0.278771	HPSE	http://www.genome.jp/kegg-bin/show_pathway?gga00531/gga:373981%09red
Tight junction	KEGG PATHWAY	gga04530	3	156	0.148678	0.278771	HCLS1|PRKCZ|PPP2R2C	http://www.genome.jp/kegg-bin/show_pathway?gga04530/gga:419399%09red/gga:426867%09red/gga:422858%09red
Glycosaminoglycan biosynthesis - chondroitin sulfate / dermatan sulfate	KEGG PATHWAY	gga00532	1	19	0.15471	0.280078	CHST11	http://www.genome.jp/kegg-bin/show_pathway?gga00532/gga:418081%09red
Terpenoid backbone biosynthesis	KEGG PATHWAY	gga00900	1	19	0.15471	0.280078	ACAT2	http://www.genome.jp/kegg-bin/show_pathway?gga00900/gga:421587%09red
Pentose and glucuronate interconversions	KEGG PATHWAY	gga00040	1	20	0.161787	0.283466	CRYL1	http://www.genome.jp/kegg-bin/show_pathway?gga00040/gga:418953%09red
Toll-like receptor signaling pathway	KEGG PATHWAY	gga04620	2	84	0.16198	0.283466	MAPK12|CCL4	http://www.genome.jp/kegg-bin/show_pathway?gga04620/gga:395468%09red/gga:769763%09red
Glycosphingolipid biosynthesis - lacto and neolacto series	KEGG PATHWAY	gga00601	1	23	0.182666	0.304443	GCNT2	http://www.genome.jp/kegg-bin/show_pathway?gga00601/gga:428479%09red
Porphyrin and chlorophyll metabolism	KEGG PATHWAY	gga00860	1	23	0.182666	0.304443	BLVRA	http://www.genome.jp/kegg-bin/show_pathway?gga00860/gga:420776%09red
Mannose type O-glycan biosynthesis	KEGG PATHWAY	gga00515	1	23	0.182666	0.304443	MGAT5B	http://www.genome.jp/kegg-bin/show_pathway?gga00515/gga:427801%09red
Butanoate metabolism	KEGG PATHWAY	gga00650	1	24	0.18951	0.310915	ACAT2	http://www.genome.jp/kegg-bin/show_pathway?gga00650/gga:421587%09red
Fatty acid elongation	KEGG PATHWAY	gga00062	1	25	0.196297	0.31229	ELOVL6	http://www.genome.jp/kegg-bin/show_pathway?gga00062/gga:428772%09red
alpha-Linolenic acid metabolism	KEGG PATHWAY	gga00592	1	25	0.196297	0.31229	PLA2G4A	http://www.genome.jp/kegg-bin/show_pathway?gga00592/gga:396394%09red
Citrate cycle (TCA cycle)	KEGG PATHWAY	gga00020	1	28	0.21632	0.329183	PCK1	http://www.genome.jp/kegg-bin/show_pathway?gga00020/gga:396458%09red
Autophagy - other	KEGG PATHWAY	gga04136	1	28	0.21632	0.329183	ATG4B	http://www.genome.jp/kegg-bin/show_pathway?gga04136/gga:404750%09red
Linoleic acid metabolism	KEGG PATHWAY	gga00591	1	28	0.21632	0.329183	PLA2G4A	http://www.genome.jp/kegg-bin/show_pathway?gga00591/gga:396394%09red
Base excision repair	KEGG PATHWAY	gga03410	1	29	0.222884	0.334326	HMGB1	http://www.genome.jp/kegg-bin/show_pathway?gga03410/gga:395724%09red
Biosynthesis of unsaturated fatty acids	KEGG PATHWAY	gga01040	1	30	0.229393	0.339233	ELOVL6	http://www.genome.jp/kegg-bin/show_pathway?gga01040/gga:428772%09red
Nicotinate and nicotinamide metabolism	KEGG PATHWAY	gga00760	1	31	0.235848	0.339233	NADK	http://www.genome.jp/kegg-bin/show_pathway?gga00760/gga:419403%09red
Glyoxylate and dicarboxylate metabolism	KEGG PATHWAY	gga00630	1	31	0.235848	0.339233	ACAT2	http://www.genome.jp/kegg-bin/show_pathway?gga00630/gga:421587%09red
Propanoate metabolism	KEGG PATHWAY	gga00640	1	32	0.242248	0.343122	ACAT2	http://www.genome.jp/kegg-bin/show_pathway?gga00640/gga:421587%09red
Fatty acid degradation	KEGG PATHWAY	gga00071	1	33	0.248596	0.343122	ACAT2	http://www.genome.jp/kegg-bin/show_pathway?gga00071/gga:421587%09red
Oxidative phosphorylation	KEGG PATHWAY	gga00190	2	113	0.250163	0.343122	ATP6V1C2|NDUFA12	http://www.genome.jp/kegg-bin/show_pathway?gga00190/gga:421939%09red/gga:417907%09red
Cell cycle	KEGG PATHWAY	gga04110	2	114	0.253259	0.343122	ORC5|CCNA1	http://www.genome.jp/kegg-bin/show_pathway?gga04110/gga:418901%09red/gga:417714%09red
Alanine, aspartate and glutamate metabolism	KEGG PATHWAY	gga00250	1	34	0.25489	0.343122	ASL2	http://www.genome.jp/kegg-bin/show_pathway?gga00250/gga:417545%09red
Autophagy - animal	KEGG PATHWAY	gga04140	2	117	0.26255	0.347818	ATG4B|HMGB1	http://www.genome.jp/kegg-bin/show_pathway?gga04140/gga:404750%09red/gga:395724%09red
Intestinal immune network for IgA production	KEGG PATHWAY	gga04672	1	36	0.267323	0.347818	DMB2	http://www.genome.jp/kegg-bin/show_pathway?gga04672/gga:417051%09red
Apelin signaling pathway	KEGG PATHWAY	gga04371	2	119	0.268747	0.347818	CDH1|PLCB2	http://www.genome.jp/kegg-bin/show_pathway?gga04371/gga:415860%09red/gga:423014%09red
Steroid hormone biosynthesis	KEGG PATHWAY	gga00140	1	37	0.273461	0.347818	CYP21A1	http://www.genome.jp/kegg-bin/show_pathway?gga00140/gga:429828%09red
Insulin signaling pathway	KEGG PATHWAY	gga04910	2	121	0.274942	0.347818	PCK1|PRKCZ	http://www.genome.jp/kegg-bin/show_pathway?gga04910/gga:396458%09red/gga:419399%09red
Hedgehog signaling pathway	KEGG PATHWAY	gga04340	1	41	0.297507	0.371654	CSNK1G1	http://www.genome.jp/kegg-bin/show_pathway?gga04340/gga:415328%09red
RNA transport	KEGG PATHWAY	gga03013	2	132	0.30893	0.371654	THOC1|RPP30	http://www.genome.jp/kegg-bin/show_pathway?gga03013/gga:423795%09red/gga:421062%09red
Cysteine and methionine metabolism	KEGG PATHWAY	gga00270	1	43	0.309232	0.371654	PHGDH	http://www.genome.jp/kegg-bin/show_pathway?gga00270/gga:424381%09red
Cytosolic DNA-sensing pathway	KEGG PATHWAY	gga04623	1	44	0.315021	0.371654	CCL4	http://www.genome.jp/kegg-bin/show_pathway?gga04623/gga:395468%09red
Valine, leucine and isoleucine degradation	KEGG PATHWAY	gga00280	1	44	0.315021	0.371654	ACAT2	http://www.genome.jp/kegg-bin/show_pathway?gga00280/gga:421587%09red
Ether lipid metabolism	KEGG PATHWAY	gga00565	1	44	0.315021	0.371654	PLA2G4A	http://www.genome.jp/kegg-bin/show_pathway?gga00565/gga:396394%09red
Glutathione metabolism	KEGG PATHWAY	gga00480	1	47	0.3321	0.38745	GGT5	http://www.genome.jp/kegg-bin/show_pathway?gga00480/gga:416943%09red
Protein processing in endoplasmic reticulum	KEGG PATHWAY	gga04141	2	153	0.372749	0.430095	CAPN2|HSPBP1	http://www.genome.jp/kegg-bin/show_pathway?gga04141/gga:395963%09red/gga:100858988%09red
RIG-I-like receptor signaling pathway	KEGG PATHWAY	gga04622	1	57	0.386028	0.435838	MAPK12	http://www.genome.jp/kegg-bin/show_pathway?gga04622/gga:769763%09red
Drug metabolism - other enzymes	KEGG PATHWAY	gga00983	1	57	0.386028	0.435838	NME6	http://www.genome.jp/kegg-bin/show_pathway?gga00983/gga:426866%09red
Pyrimidine metabolism	KEGG PATHWAY	gga00240	1	59	0.396282	0.442655	NME6	http://www.genome.jp/kegg-bin/show_pathway?gga00240/gga:426866%09red
Cardiac muscle contraction	KEGG PATHWAY	gga04260	1	66	0.430847	0.476199	ATP1B1	http://www.genome.jp/kegg-bin/show_pathway?gga04260/gga:396529%09red
Ribosome biogenesis in eukaryotes	KEGG PATHWAY	gga03008	1	67	0.435622	0.476461	RPP30	http://www.genome.jp/kegg-bin/show_pathway?gga03008/gga:423795%09red
Peroxisome	KEGG PATHWAY	gga04146	1	79	0.489899	0.530303	ECH1	http://www.genome.jp/kegg-bin/show_pathway?gga04146/gga:100858352%09red
C-type lectin receptor signaling pathway	KEGG PATHWAY	gga04625	1	87	0.523165	0.560534	MAPK12	http://www.genome.jp/kegg-bin/show_pathway?gga04625/gga:769763%09red
Oocyte meiosis	KEGG PATHWAY	gga04114	1	99	0.569059	0.603548	MAPK12	http://www.genome.jp/kegg-bin/show_pathway?gga04114/gga:769763%09red
Endocytosis	KEGG PATHWAY	gga04144	2	228	0.575367	0.604135	PIP5K1B|PRKCZ	http://www.genome.jp/kegg-bin/show_pathway?gga04144/gga:419399%09red/gga:427243%09red
Spliceosome	KEGG PATHWAY	gga03040	1	107	0.597186	0.620837	THOC1	http://www.genome.jp/kegg-bin/show_pathway?gga03040/gga:421062%09red
Purine metabolism	KEGG PATHWAY	gga00230	1	125	0.653969	0.672576	NME6	http://www.genome.jp/kegg-bin/show_pathway?gga00230/gga:426866%09red
Apoptosis	KEGG PATHWAY	gga04210	1	127	0.659765	0.672576	CAPN2	http://www.genome.jp/kegg-bin/show_pathway?gga04210/gga:395963%09red
Influenza A	KEGG PATHWAY	gga05164	1	135	0.681997	0.688554	DMB2	http://www.genome.jp/kegg-bin/show_pathway?gga05164/gga:417051%09red
Herpes simplex virus 1 infection	KEGG PATHWAY	gga05168	1	150	0.719858	0.719858	DMB2	http://www.genome.jp/kegg-bin/show_pathway?gga05168/gga:417051%09red
